# Supplementary material for: Tris[2-eth­oxy-6-(methyl­imino­meth­yl)phenolato-κ2 N,O 1]cobalt(III) monohydrate
Source: Acta Crystallogr Sect E Struct Rep Online. 2010 Oct 13;66(Pt 11):m1399. doi: 10.1107/S1600536810040043 (PMC3009188; doi:10.1107/S1600536810040043)
Supplement: Supplementary file 1 [file e-66-m1399-sup1.cif]

##############################################################################
###                                                                        ###
###        Electronic paper (Acta Crystallographica Section E)             ###
###                                                                        ###
##############################################################################
#                                                                            #
# This CIF contains the data in a paper accepted for publication in Acta     #
# Crystallographica Section E. It conforms to the requirements of Notes      #
# for Authors for Section E, and has been peer reviewed under the auspices   #
# of the IUCr Commission on Journals.                                        #
#                                                                            #
# Full details of the Crystallographic Information File format               #
# are given in the paper "The Crystallographic Information File (CIF):       #
# a New Standard Archive File for Crystallography" by S. R. Hall, F. H.      #
# Allen and I. D. Brown [Acta Cryst. (1991), A47, 655-685].                  #
#                                                                            #
# The current version of the core CIF dictionary is obtainable from          #
# ftp://ftp.iucr.org/pub/cif_core.dic. The current version number is 2.4.    #
#                                                                            #
# Software is freely available for graphical display of the structure(s) in  #
# this CIF.  For information consult the CIF home page http://www.iucr.org/  #
# cif/home.html                                                              #
#                                                                            #
# This file may be used for bona fide research purposes within the           #
# scientific community so long as proper attribution is given to the journal # 
# article from which it was obtained.                                        #
#                                                                            #
##############################################################################
                                             
data_global
_audit_creation_method     'form.cif (version 2.0)'
_journal_data_validation_number     ?
_journal_date_recd_electronic     2010-09-29
_journal_date_accepted     2010-10-07
_journal_name_full     'Acta Crystallographica, Section E'
_journal_year     2010
_journal_volume     66
_journal_issue     11
_journal_page_first     m1399
_journal_page_last     m1399
_journal_paper_category     QM
_journal_coeditor_code     BT5367
_publ_contact_author
;
      'Zhang, Shu-Hua'
      College of Chemistry and Bioengineering,
      Guilin University of Technology,
      Key Laboratory of Non-ferrous Metal Materials and Processing Technology,
      Ministry of Education,
      Guilin, 541004,
      People's Republic of China
;
_publ_contact_author_email     zsh720108@163.com
_publ_contact_author_fax     '86 773 5896839'
_publ_contact_author_phone     '86 773 5898453'
_publ_section_title
;\
Tris[2-ethoxy-6-(methyliminomethyl)phenolato-\k^2^<i>N</i>,<i>O</i>^1^]\
cobalt(III) monohydrate
;
loop_
    _publ_author_name
    _publ_author_address
    'Huang, Yin Dan'
;     College of Chemistry and Bioengineering
      Guilin University of Technology
      Key Laboratory of Non-ferrous Metal Materials and Processing Technology
      Ministry of Education
      Guilin 541004
      People's Republic of China
;
    'Zhang, Shu-Hua'
;     College of Chemistry and Bioengineering
      Guilin University of Technology
      Key Laboratory of Non-ferrous Metal Materials and Processing Technology
      Ministry of Education
      Guilin 541004
      People's Republic of China
;
    'Qin, Jiang Ke'
;     School of Chemistry and Chemical Engineering
      Guangxi Normal University
      Guilin 541004
      People's Republic of China
;
    'Chen, Fu Li'
;     College of Chemistry and Bioengineering
      Guilin University of Technology
      Key Laboratory of Non-ferrous Metal Materials and Processing Technology
      Ministry of Education
      Guilin 541004
      People's Republic of China
;
data_I
_audit_creation_method     SHELXL-97
_chemical_name_systematic
;
Tris[2-ethoxy-6-(methyliminomethyl)phenolato-
\k^2^<i>N</i>,<i>O</i>^1^]cobalt(III) monohydrate
;
_chemical_name_common     ?
_chemical_formula_moiety     'C30 H36 Co N3 O6, H2 O'
_chemical_formula_sum     'C30 H38 Co N3 O7'
_chemical_formula_iupac     '[Co (C10 H12 N O2)3], H2 O'
_chemical_formula_weight     611.56
_chemical_melting_point     ?
_symmetry_cell_setting     monoclinic
_symmetry_space_group_name_H-M     'P 21/n'
_symmetry_space_group_name_Hall     '-P 2yn'
loop_
    _symmetry_equiv_pos_as_xyz
    'x, y, z'
    '-x+1/2, y+1/2, -z+1/2'
    '-x, -y, -z'
    'x-1/2, -y-1/2, z-1/2'
_cell_length_a     14.022(5)
_cell_length_b     16.969(6)
_cell_length_c     14.233(5)
_cell_angle_alpha     90.00
_cell_angle_beta     117.857(4)
_cell_angle_gamma     90.00
_cell_volume     2994.1(17)
_cell_formula_units_Z     4
_cell_measurement_reflns_used     7434
_cell_measurement_theta_min     2.79
_cell_measurement_theta_max     28.36
_cell_measurement_temperature     296(2)
_exptl_crystal_description     block
_exptl_crystal_colour     red
_exptl_crystal_size_max     0.42
_exptl_crystal_size_mid     0.20
_exptl_crystal_size_min     0.09
_exptl_crystal_density_diffrn     1.357
_exptl_crystal_density_meas     ?
_exptl_crystal_density_method     'not measured'
_exptl_crystal_F_000     1288
_exptl_absorpt_coefficient_mu     0.623
_exptl_absorpt_correction_type     multi-scan
_exptl_absorpt_process_details     '(SADABS; Sheldrick, 1996)'
_exptl_absorpt_correction_T_min     0.860
_exptl_absorpt_correction_T_max     0.944
_exptl_special_details
;
;
_diffrn_ambient_temperature     296(2)
_diffrn_radiation_type     MoK\a
_diffrn_radiation_wavelength     0.71073
_diffrn_radiation_source     'fine-focus sealed tube'
_diffrn_radiation_monochromator     graphite
_diffrn_measurement_device_type     'Bruker SMART CCD area-detector'
_diffrn_measurement_method     'phi and omega scans'
_diffrn_detector_area_resol_mean     ?
_diffrn_reflns_number     21931
_diffrn_reflns_av_R_equivalents     0.0350
_diffrn_reflns_av_sigmaI/netI     0.0320
_diffrn_reflns_theta_min     2.79
_diffrn_reflns_theta_max     25.10
_diffrn_reflns_theta_full     25.10
_diffrn_measured_fraction_theta_max     0.999
_diffrn_measured_fraction_theta_full     0.999
_diffrn_reflns_limit_h_min     -16
_diffrn_reflns_limit_h_max     16
_diffrn_reflns_limit_k_min     -20
_diffrn_reflns_limit_k_max     19
_diffrn_reflns_limit_l_min     -16
_diffrn_reflns_limit_l_max     16
_diffrn_standards_number     ?
_diffrn_standards_interval_count     ?
_diffrn_standards_interval_time     ?
_diffrn_standards_decay_%     ?
_refine_special_details
;
Refinement of <i>F</i>^2^ against ALL reflections. The weighted <i>R</i>-factor
<i>wR</i> and goodness of fit <i>S</i> are based on <i>F</i>^2^, conventional
<i>R</i>-factors <i>R</i> are based on <i>F</i>, with <i>F</i> set to zero for
negative <i>F</i>^2^. The threshold expression of <i>F</i>^2^ >
\s(<i>F</i>^2^) is used only for calculating <i>R</i>-factors(gt) <i>etc</i>.
and is not relevant to the choice of reflections for refinement.
<i>R</i>-factors based on <i>F</i>^2^ are statistically about twice as large
as those based on <i>F</i>, and <i>R</i>- factors based on ALL data will be
even larger.
;
_reflns_number_total     5317
_reflns_number_gt     3929
_reflns_threshold_expression     I>2\s(I)
_refine_ls_structure_factor_coef     Fsqd
_refine_ls_matrix_type     full
_refine_ls_R_factor_all     0.0592
_refine_ls_R_factor_gt     0.0371
_refine_ls_wR_factor_gt     0.0877
_refine_ls_wR_factor_ref     0.0999
_refine_ls_goodness_of_fit_ref     1.006
_refine_ls_restrained_S_all     1.010
_refine_ls_number_reflns     5317
_refine_ls_number_parameters     379
_refine_ls_number_restraints     12
_refine_ls_hydrogen_treatment     constr
_refine_ls_weighting_scheme     calc
_refine_ls_weighting_details
         'calc w=1/[\s^2^(Fo^2^)+(0.0481P)^2^+0.9938P] where P=(Fo^2^+2Fc^2^)/3'
_atom_sites_solution_hydrogens     geom
_atom_sites_solution_primary     direct
_atom_sites_solution_secondary     difmap
_refine_ls_shift/su_max     0.001
_refine_ls_shift/su_mean     0.000
_refine_diff_density_max     0.313
_refine_diff_density_min     -0.210
_refine_ls_extinction_method     none
_refine_ls_extinction_coef     ?
loop_
    _atom_type_symbol
    _atom_type_description
    _atom_type_scat_dispersion_real
    _atom_type_scat_dispersion_imag
    _atom_type_scat_source
    'C' 'C' 0.0033 0.0016
                         'International Tables Vol C Tables 4.2.6.8 and 6.1.1.4'
    'H' 'H' 0.0000 0.0000
                         'International Tables Vol C Tables 4.2.6.8 and 6.1.1.4'
    'N' 'N' 0.0061 0.0033
                         'International Tables Vol C Tables 4.2.6.8 and 6.1.1.4'
    'O' 'O' 0.0106 0.0060
                         'International Tables Vol C Tables 4.2.6.8 and 6.1.1.4'
    'Co' 'Co' 0.3494 0.9721
                         'International Tables Vol C Tables 4.2.6.8 and 6.1.1.4'
_computing_data_collection     'SMART (Bruker 2004)'
_computing_cell_refinement     'SAINT (Bruker, 2004)'
_computing_data_reduction     'SAINT (Bruker, 2004)'
_computing_structure_solution     'SHELXS97 (Sheldrick, 2008)'
_computing_structure_refinement     'SHELXL97 (Sheldrick, 2008)'
_computing_molecular_graphics     'SHELXTL (Sheldrick, 2008)'
_computing_publication_material     'SHELXL97 (Sheldrick, 2008)'
loop_
    _atom_site_type_symbol
    _atom_site_label
    _atom_site_fract_x
    _atom_site_fract_y
    _atom_site_fract_z
    _atom_site_U_iso_or_equiv
    _atom_site_adp_type
    _atom_site_calc_flag
    _atom_site_refinement_flags
    _atom_site_occupancy
    _atom_site_disorder_assembly
    _atom_site_disorder_group
    Co Co1 0.25696(2) 0.943185(18) 0.22915(2) 0.04238(12) Uani d . 1 . .
    C C1 0.45768(19) 0.96749(15) 0.22521(19) 0.0484(6) Uani d . 1 . .
    C C2 0.5048(2) 0.89830(16) 0.2845(2) 0.0536(7) Uani d . 1 . .
    C C3 0.6109(2) 0.87721(19) 0.3075(2) 0.0698(9) Uani d . 1 . .
    H H3 0.6412 0.8315 0.3461 0.084 Uiso calc R 1 . .
    C C4 0.6695(2) 0.9220(2) 0.2748(3) 0.0802(10) Uani d . 1 . .
    H H4 0.7388 0.9068 0.2896 0.096 Uiso calc R 1 . .
    C C5 0.6255(2) 0.9904(2) 0.2193(3) 0.0735(9) Uani d . 1 . .
    H H5 0.6666 1.0217 0.1983 0.088 Uiso calc R 1 . .
    C C6 0.5225(2) 1.01357(16) 0.1942(2) 0.0560(7) Uani d . 1 . .
    C C7 0.4056(3) 1.0805(2) 0.0383(3) 0.0950(12) Uani d . 1 . .
    H H7A 0.3539 1.0397 0.0305 0.142 Uiso d R 1 A .
    H H7B 0.4399 1.0657 -0.0046 0.142 Uiso d R 1 . .
    C C9 0.4483(2) 0.84859(16) 0.3222(2) 0.0583(8) Uani d . 1 . .
    H H9 0.4858 0.8048 0.3611 0.070 Uiso calc R 1 . .
    C C10 0.3095(3) 0.79479(17) 0.3507(3) 0.0754(9) Uani d . 1 . .
    H H10A 0.3647 0.7562 0.3871 0.113 Uiso calc R 1 . .
    H H10B 0.2486 0.7701 0.2931 0.113 Uiso calc R 1 . .
    H H10C 0.2874 0.8174 0.3994 0.113 Uiso calc R 1 . .
    C C11 0.19289(18) 0.90745(15) 0.01213(19) 0.0451(6) Uani d . 1 . .
    C C12 0.14933(18) 0.98317(15) -0.02230(19) 0.0469(6) Uani d . 1 . .
    C C13 0.1192(2) 1.00754(18) -0.1260(2) 0.0583(7) Uani d . 1 . .
    H H13 0.0903 1.0576 -0.1475 0.070 Uiso calc R 1 . .
    C C14 0.1313(2) 0.9596(2) -0.1968(2) 0.0673(8) Uani d . 1 . .
    H H14 0.1114 0.9768 -0.2655 0.081 Uiso calc R 1 . .
    C C15 0.1737(2) 0.88476(19) -0.1645(2) 0.0624(8) Uani d . 1 . .
    H H15 0.1816 0.8515 -0.2124 0.075 Uiso calc R 1 . .
    C C16 0.2044(2) 0.85881(16) -0.0627(2) 0.0541(7) Uani d . 1 . .
    C C17 0.3562(3) 0.7792(2) 0.0374(3) 0.0882(11) Uani d . 1 . .
    H H17A 0.3757 0.8204 0.0905 0.132 Uiso calc R 1 . .
    H H17B 0.3972 0.7870 -0.0010 0.132 Uiso calc R 1 . .
    C C18 0.3805(4) 0.7025(3) 0.0884(4) 0.1320(17) Uani d . 1 . .
    H H18A 0.3397 0.6952 0.1264 0.198 Uiso calc R 1 . .
    H H18B 0.4561 0.6993 0.1372 0.198 Uiso calc R 1 . .
    H H18C 0.3617 0.6621 0.0355 0.198 Uiso calc R 1 . .
    C C19 0.12739(19) 1.03513(14) 0.0451(2) 0.0484(6) Uani d . 1 . .
    H H19 0.0843 1.0787 0.0125 0.058 Uiso calc R 1 . .
    C C20 0.1228(2) 1.08673(15) 0.1956(2) 0.0552(7) Uani d . 1 . .
    H H20A 0.1819 1.1201 0.2407 0.083 Uiso calc R 1 . .
    H H20B 0.0950 1.0604 0.2374 0.083 Uiso calc R 1 . .
    H H20C 0.0669 1.1181 0.1420 0.083 Uiso calc R 1 . .
    C C21 0.1177(2) 0.90195(14) 0.32031(19) 0.0456(6) Uani d . 1 . .
    C C22 0.1746(2) 0.95016(15) 0.4104(2) 0.0514(7) Uani d . 1 . .
    C C23 0.1439(3) 0.95312(17) 0.4916(2) 0.0644(8) Uani d . 1 . .
    H H23 0.1814 0.9858 0.5500 0.077 Uiso calc R 1 . .
    C C24 0.0613(3) 0.90943(19) 0.4861(2) 0.0690(8) Uani d . 1 . .
    H H24 0.0411 0.9128 0.5396 0.083 Uiso calc R 1 . .
    C C25 0.0061(2) 0.85931(16) 0.4001(2) 0.0616(7) Uani d . 1 . .
    H H25 -0.0501 0.8286 0.3971 0.074 Uiso calc R 1 . .
    C C26 0.0336(2) 0.85452(15) 0.3196(2) 0.0504(6) Uani d . 1 . .
    C C27 -0.0963(3) 0.75265(17) 0.2315(2) 0.0699(8) Uani d . 1 . .
    H H27A -0.1573 0.7824 0.2271 0.105 Uiso calc R 1 . .
    H H27B -0.0671 0.7213 0.2960 0.105 Uiso calc R 1 . .
    C C28 -0.1311(3) 0.7007(2) 0.1376(3) 0.0891(11) Uani d . 1 . .
    H H28A -0.1621 0.7320 0.0741 0.134 Uiso calc R 1 . .
    H H28B -0.1838 0.6639 0.1360 0.134 Uiso calc R 1 . .
    H H28C -0.0699 0.6724 0.1418 0.134 Uiso calc R 1 . .
    C C29 0.2648(2) 0.99735(16) 0.4233(2) 0.0556(7) Uani d . 1 . .
    H H29 0.2972 1.0275 0.4849 0.067 Uiso calc R 1 . .
    C C30 0.3961(2) 1.05901(18) 0.3891(3) 0.0714(9) Uani d . 1 . .
    H H30A 0.4084 1.0867 0.4526 0.107 Uiso calc R 1 . .
    H H30B 0.3782 1.0961 0.3323 0.107 Uiso calc R 1 . .
    H H30C 0.4602 1.0307 0.4012 0.107 Uiso calc R 1 . .
    N N1 0.35163(18) 0.85684(12) 0.30894(16) 0.0514(5) Uani d . 1 . .
    N N2 0.16059(15) 1.02795(11) 0.14483(16) 0.0435(5) Uani d . 1 . .
    N N3 0.30595(16) 1.00281(12) 0.35992(17) 0.0505(5) Uani d . 1 . .
    O O1 0.36036(12) 0.99193(9) 0.19967(13) 0.0493(4) Uani d . 1 . .
    O O2 0.48376(15) 1.08425(12) 0.14429(17) 0.0684(6) Uani d . 1 A .
    O O3 0.21754(13) 0.87875(9) 0.10683(12) 0.0486(4) Uani d . 1 . .
    O O4 0.24247(16) 0.78279(11) -0.03486(15) 0.0663(5) Uani d . 1 . .
    O O5 0.13858(13) 0.89719(9) 0.23996(13) 0.0475(4) Uani d . 1 . .
    O O6 -0.01521(15) 0.80540(10) 0.23346(14) 0.0584(5) Uani d . 1 . .
    O O1W 0.0519(2) 0.76823(16) 0.0638(2) 0.1173(10) Uani d . 1 . .
    H H1WA 0.1112 0.7907 0.0777 0.176 Uiso d R 1 . .
    H H1WB 0.0468 0.7664 0.1214 0.176 Uiso d R 1 . .
    C C8 0.3302(13) 1.1506(9) 0.0252(13) 0.110(3) Uani d PU 0.412(15) A 2
    H H8A 0.2703 1.1327 0.0347 0.165 Uiso calc PR 0.412(15) A 2
    H H8B 0.3041 1.1727 -0.0446 0.165 Uiso calc PR 0.412(15) A 2
    H H8C 0.3693 1.1901 0.0775 0.165 Uiso calc PR 0.412(15) A 2
    C C8' 0.3642(9) 1.1540(6) -0.0134(9) 0.110(3) Uani d PU 0.588(15) A 1
    H H8'A 0.4168 1.1790 -0.0287 0.165 Uiso calc PR 0.588(15) A 1
    H H8'B 0.3487 1.1874 0.0323 0.165 Uiso calc PR 0.588(15) A 1
    H H8'C 0.2993 1.1451 -0.0784 0.165 Uiso calc PR 0.588(15) A 1
loop_
    _atom_site_aniso_label
    _atom_site_aniso_U_11
    _atom_site_aniso_U_22
    _atom_site_aniso_U_33
    _atom_site_aniso_U_12
    _atom_site_aniso_U_13
    _atom_site_aniso_U_23
    Co1 0.04589(19) 0.03229(19) 0.03721(19) 0.00247(14) 0.00959(14) -0.00092(14)
    C1 0.0427(14) 0.0450(15) 0.0415(14) 0.0012(11) 0.0063(11) -0.0116(11)
    C2 0.0462(14) 0.0468(16) 0.0471(15) 0.0083(12) 0.0045(12) -0.0074(13)
    C3 0.0526(17) 0.0628(19) 0.065(2) 0.0147(15) 0.0036(15) -0.0126(16)
    C4 0.0423(16) 0.089(3) 0.088(2) 0.0107(17) 0.0131(17) -0.022(2)
    C5 0.0472(16) 0.082(2) 0.082(2) -0.0067(16) 0.0221(15) -0.0183(19)
    C6 0.0468(15) 0.0523(17) 0.0553(17) -0.0053(12) 0.0123(13) -0.0132(13)
    C7 0.091(3) 0.080(2) 0.079(3) -0.006(2) 0.010(2) 0.005(2)
    C9 0.0626(18) 0.0465(16) 0.0420(15) 0.0183(14) 0.0046(13) -0.0014(12)
    C10 0.101(2) 0.0520(18) 0.077(2) 0.0271(17) 0.0448(19) 0.0278(16)
    C11 0.0425(13) 0.0451(14) 0.0374(14) -0.0065(11) 0.0101(11) -0.0028(12)
    C12 0.0384(12) 0.0487(15) 0.0412(14) -0.0022(11) 0.0082(11) 0.0031(12)
    C13 0.0508(15) 0.0639(18) 0.0447(16) -0.0012(13) 0.0095(13) 0.0111(14)
    C14 0.0594(17) 0.089(2) 0.0431(16) -0.0056(16) 0.0151(14) 0.0104(16)
    C15 0.0616(17) 0.078(2) 0.0435(16) -0.0102(15) 0.0213(14) -0.0110(15)
    C16 0.0540(15) 0.0520(17) 0.0472(16) -0.0055(12) 0.0161(13) -0.0054(13)
    C17 0.097(3) 0.070(2) 0.082(2) 0.0242(19) 0.029(2) -0.0117(19)
    C18 0.146(4) 0.102(3) 0.136(4) 0.039(3) 0.055(3) 0.041(3)
    C19 0.0393(13) 0.0409(14) 0.0512(17) 0.0029(10) 0.0097(12) 0.0071(12)
    C20 0.0560(15) 0.0399(14) 0.0639(18) 0.0072(12) 0.0232(14) -0.0006(13)
    C21 0.0536(14) 0.0365(14) 0.0390(14) 0.0087(11) 0.0151(12) 0.0041(11)
    C22 0.0596(16) 0.0447(15) 0.0424(15) 0.0068(12) 0.0177(13) -0.0027(12)
    C23 0.080(2) 0.0571(18) 0.0532(18) 0.0083(15) 0.0281(16) -0.0088(14)
    C24 0.090(2) 0.067(2) 0.0576(19) 0.0080(18) 0.0416(17) -0.0022(16)
    C25 0.0729(19) 0.0503(17) 0.0662(19) 0.0057(14) 0.0364(16) 0.0074(15)
    C26 0.0601(16) 0.0382(14) 0.0457(15) 0.0055(12) 0.0186(13) 0.0061(12)
    C27 0.0747(19) 0.0583(19) 0.070(2) -0.0154(15) 0.0278(16) 0.0028(16)
    C28 0.095(3) 0.076(2) 0.083(2) -0.0341(19) 0.031(2) -0.0142(19)
    C29 0.0616(17) 0.0471(16) 0.0433(16) 0.0008(13) 0.0122(14) -0.0111(12)
    C30 0.0659(18) 0.069(2) 0.067(2) -0.0190(15) 0.0213(15) -0.0273(16)
    N1 0.0646(14) 0.0390(12) 0.0384(12) 0.0099(10) 0.0137(10) 0.0026(9)
    N2 0.0417(11) 0.0325(11) 0.0474(13) -0.0011(8) 0.0132(10) 0.0001(9)
    N3 0.0500(12) 0.0426(12) 0.0448(12) -0.0006(10) 0.0102(10) -0.0085(10)
    O1 0.0423(9) 0.0417(10) 0.0525(10) 0.0045(7) 0.0126(8) 0.0039(8)
    O2 0.0624(12) 0.0585(12) 0.0731(14) -0.0073(10) 0.0224(11) -0.0016(11)
    O3 0.0635(11) 0.0344(9) 0.0394(10) 0.0011(8) 0.0170(8) -0.0007(7)
    O4 0.0811(14) 0.0505(12) 0.0580(12) -0.0003(10) 0.0247(11) -0.0132(9)
    O5 0.0579(10) 0.0390(10) 0.0387(9) -0.0051(8) 0.0167(8) -0.0030(8)
    O6 0.0678(12) 0.0476(11) 0.0572(11) -0.0114(9) 0.0270(10) -0.0023(9)
    O1W 0.137(2) 0.126(2) 0.1031(19) -0.0782(19) 0.0675(18) -0.0525(17)
    C8 0.108(5) 0.083(3) 0.097(5) 0.009(4) 0.013(3) 0.016(4)
    C8' 0.108(5) 0.083(3) 0.097(5) 0.009(4) 0.013(3) 0.016(4)
_geom_special_details
;
All e.s.d.'s (except the e.s.d. in the dihedral angle between two l.s. planes)
are estimated using the full covariance matrix. The cell e.s.d.'s are taken
into account individually in the estimation of e.s.d.'s in distances, angles
and torsion angles; correlations between e.s.d.'s in cell parameters are only
used when they are defined by crystal symmetry. An approximate (isotropic)
treatment of cell e.s.d.'s is used for estimating e.s.d.'s involving l.s.
planes.
;
loop_
    _geom_bond_atom_site_label_1
    _geom_bond_atom_site_label_2
    _geom_bond_site_symmetry_2
    _geom_bond_distance
    _geom_bond_publ_flag
    Co1 O1 . 1.8792(18) ?
    Co1 O5 . 1.9044(18) ?
    Co1 O3 . 1.9061(17) ?
    Co1 N3 . 1.940(2) ?
    Co1 N1 . 1.947(2) ?
    Co1 N2 . 1.954(2) ?
    C1 O1 . 1.305(3) ?
    C1 C2 . 1.416(4) ?
    C1 C6 . 1.416(4) ?
    C2 C3 . 1.411(4) ?
    C2 C9 . 1.423(4) ?
    C3 C4 . 1.352(5) ?
    C3 H3 . 0.9300 ?
    C4 C5 . 1.376(5) ?
    C4 H4 . 0.9300 ?
    C5 C6 . 1.374(4) ?
    C5 H5 . 0.9300 ?
    C6 O2 . 1.370(3) ?
    C7 O2 . 1.391(4) ?
    C7 C8 . 1.546(16) ?
    C7 C8' . 1.427(10) ?
    C7 H7A . 0.9700 ?
    C7 H7B . 0.9700 ?
    C9 N1 . 1.286(3) ?
    C9 H9 . 0.9300 ?
    C10 N1 . 1.463(4) ?
    C10 H10A . 0.9600 ?
    C10 H10B . 0.9600 ?
    C10 H10C . 0.9600 ?
    C11 O3 . 1.318(3) ?
    C11 C12 . 1.409(3) ?
    C11 C16 . 1.415(4) ?
    C12 C13 . 1.395(4) ?
    C12 C19 . 1.438(4) ?
    C13 C14 . 1.365(4) ?
    C13 H13 . 0.9300 ?
    C14 C15 . 1.386(4) ?
    C14 H14 . 0.9300 ?
    C15 C16 . 1.377(4) ?
    C15 H15 . 0.9300 ?
    C16 O4 . 1.381(3) ?
    C17 O4 . 1.439(4) ?
    C17 C18 . 1.452(5) ?
    C17 H17A . 0.9700 ?
    C17 H17B . 0.9700 ?
    C18 H18A . 0.9600 ?
    C18 H18B . 0.9600 ?
    C18 H18C . 0.9600 ?
    C19 N2 . 1.276(3) ?
    C19 H19 . 0.9300 ?
    C20 N2 . 1.468(3) ?
    C20 H20A . 0.9600 ?
    C20 H20B . 0.9600 ?
    C20 H20C . 0.9600 ?
    C21 O5 . 1.309(3) ?
    C21 C22 . 1.412(3) ?
    C21 C26 . 1.424(4) ?
    C22 C23 . 1.411(4) ?
    C22 C29 . 1.434(4) ?
    C23 C24 . 1.347(4) ?
    C23 H23 . 0.9300 ?
    C24 C25 . 1.391(4) ?
    C24 H24 . 0.9300 ?
    C25 C26 . 1.371(4) ?
    C25 H25 . 0.9300 ?
    C26 O6 . 1.372(3) ?
    C27 O6 . 1.437(3) ?
    C27 C28 . 1.481(4) ?
    C27 H27A . 0.9700 ?
    C27 H27B . 0.9700 ?
    C28 H28A . 0.9600 ?
    C28 H28B . 0.9600 ?
    C28 H28C . 0.9600 ?
    C29 N3 . 1.281(3) ?
    C29 H29 . 0.9300 ?
    C30 N3 . 1.480(3) ?
    C30 H30A . 0.9600 ?
    C30 H30B . 0.9600 ?
    C30 H30C . 0.9600 ?
    O1W H1WA . 0.8507 ?
    O1W H1WB . 0.8550 ?
    C8 H8A . 0.9600 ?
    C8 H8B . 0.9600 ?
    C8 H8C . 0.9600 ?
    C8' H8'A . 0.9600 ?
    C8' H8'B . 0.9600 ?
    C8' H8'C . 0.9600 ?
loop_
    _geom_angle_atom_site_label_1
    _geom_angle_atom_site_label_2
    _geom_angle_atom_site_label_3
    _geom_angle_site_symmetry_1
    _geom_angle_site_symmetry_3
    _geom_angle
    _geom_angle_publ_flag
    O1 Co1 O5 . . 172.32(7) ?
    O1 Co1 O3 . . 88.46(8) ?
    O5 Co1 O3 . . 86.96(7) ?
    O1 Co1 N3 . . 91.17(9) ?
    O5 Co1 N3 . . 93.87(9) ?
    O3 Co1 N3 . . 175.49(8) ?
    O1 Co1 N1 . . 94.28(9) ?
    O5 Co1 N1 . . 91.54(9) ?
    O3 Co1 N1 . . 85.92(8) ?
    N3 Co1 N1 . . 89.63(9) ?
    O1 Co1 N2 . . 85.59(8) ?
    O5 Co1 N2 . . 88.43(8) ?
    O3 Co1 N2 . . 92.24(8) ?
    N3 Co1 N2 . . 92.21(9) ?
    N1 Co1 N2 . . 178.15(9) ?
    O1 C1 C2 . . 124.5(3) ?
    O1 C1 C6 . . 118.5(2) ?
    C2 C1 C6 . . 117.0(2) ?
    C3 C2 C1 . . 119.8(3) ?
    C3 C2 C9 . . 118.3(3) ?
    C1 C2 C9 . . 121.9(2) ?
    C4 C3 C2 . . 121.4(3) ?
    C4 C3 H3 . . 119.3 ?
    C2 C3 H3 . . 119.3 ?
    C3 C4 C5 . . 119.4(3) ?
    C3 C4 H4 . . 120.3 ?
    C5 C4 H4 . . 120.3 ?
    C6 C5 C4 . . 121.6(3) ?
    C6 C5 H5 . . 119.2 ?
    C4 C5 H5 . . 119.2 ?
    O2 C6 C5 . . 119.9(3) ?
    O2 C6 C1 . . 119.2(2) ?
    C5 C6 C1 . . 120.7(3) ?
    O2 C7 C8 . . 104.0(6) ?
    O2 C7 C8' . . 116.3(5) ?
    O2 C7 H7A . . 108.9 ?
    C8 C7 H7A . . 95.8 ?
    C8' C7 H7A . . 117.5 ?
    O2 C7 H7B . . 108.9 ?
    C8 C7 H7B . . 129.5 ?
    C8' C7 H7B . . 96.0 ?
    H7A C7 H7B . . 107.9 ?
    N1 C9 C2 . . 128.0(2) ?
    N1 C9 H9 . . 116.0 ?
    C2 C9 H9 . . 116.0 ?
    N1 C10 H10A . . 109.5 ?
    N1 C10 H10B . . 109.5 ?
    H10A C10 H10B . . 109.5 ?
    N1 C10 H10C . . 109.5 ?
    H10A C10 H10C . . 109.5 ?
    H10B C10 H10C . . 109.5 ?
    O3 C11 C12 . . 123.8(2) ?
    O3 C11 C16 . . 119.1(2) ?
    C12 C11 C16 . . 117.0(2) ?
    C13 C12 C11 . . 120.4(3) ?
    C13 C12 C19 . . 118.1(2) ?
    C11 C12 C19 . . 121.4(2) ?
    C14 C13 C12 . . 121.6(3) ?
    C14 C13 H13 . . 119.2 ?
    C12 C13 H13 . . 119.2 ?
    C13 C14 C15 . . 118.9(3) ?
    C13 C14 H14 . . 120.6 ?
    C15 C14 H14 . . 120.6 ?
    C16 C15 C14 . . 121.1(3) ?
    C16 C15 H15 . . 119.4 ?
    C14 C15 H15 . . 119.4 ?
    C15 C16 O4 . . 119.3(3) ?
    C15 C16 C11 . . 121.0(3) ?
    O4 C16 C11 . . 119.6(2) ?
    O4 C17 C18 . . 108.6(3) ?
    O4 C17 H17A . . 110.0 ?
    C18 C17 H17A . . 110.0 ?
    O4 C17 H17B . . 110.0 ?
    C18 C17 H17B . . 110.0 ?
    H17A C17 H17B . . 108.4 ?
    C17 C18 H18A . . 109.5 ?
    C17 C18 H18B . . 109.5 ?
    H18A C18 H18B . . 109.5 ?
    C17 C18 H18C . . 109.5 ?
    H18A C18 H18C . . 109.5 ?
    H18B C18 H18C . . 109.5 ?
    N2 C19 C12 . . 127.1(2) ?
    N2 C19 H19 . . 116.5 ?
    C12 C19 H19 . . 116.5 ?
    N2 C20 H20A . . 109.5 ?
    N2 C20 H20B . . 109.5 ?
    H20A C20 H20B . . 109.5 ?
    N2 C20 H20C . . 109.5 ?
    H20A C20 H20C . . 109.5 ?
    H20B C20 H20C . . 109.5 ?
    O5 C21 C22 . . 124.5(2) ?
    O5 C21 C26 . . 118.8(2) ?
    C22 C21 C26 . . 116.7(3) ?
    C23 C22 C21 . . 120.3(3) ?
    C23 C22 C29 . . 117.6(3) ?
    C21 C22 C29 . . 122.1(3) ?
    C24 C23 C22 . . 121.1(3) ?
    C24 C23 H23 . . 119.5 ?
    C22 C23 H23 . . 119.5 ?
    C23 C24 C25 . . 119.8(3) ?
    C23 C24 H24 . . 120.1 ?
    C25 C24 H24 . . 120.1 ?
    C26 C25 C24 . . 121.0(3) ?
    C26 C25 H25 . . 119.5 ?
    C24 C25 H25 . . 119.5 ?
    C25 C26 O6 . . 124.4(3) ?
    C25 C26 C21 . . 121.0(3) ?
    O6 C26 C21 . . 114.6(2) ?
    O6 C27 C28 . . 108.2(3) ?
    O6 C27 H27A . . 110.1 ?
    C28 C27 H27A . . 110.1 ?
    O6 C27 H27B . . 110.1 ?
    C28 C27 H27B . . 110.1 ?
    H27A C27 H27B . . 108.4 ?
    C27 C28 H28A . . 109.5 ?
    C27 C28 H28B . . 109.5 ?
    H28A C28 H28B . . 109.5 ?
    C27 C28 H28C . . 109.5 ?
    H28A C28 H28C . . 109.5 ?
    H28B C28 H28C . . 109.5 ?
    N3 C29 C22 . . 127.6(2) ?
    N3 C29 H29 . . 116.2 ?
    C22 C29 H29 . . 116.2 ?
    N3 C30 H30A . . 109.5 ?
    N3 C30 H30B . . 109.5 ?
    H30A C30 H30B . . 109.5 ?
    N3 C30 H30C . . 109.5 ?
    H30A C30 H30C . . 109.5 ?
    H30B C30 H30C . . 109.5 ?
    C9 N1 C10 . . 117.4(2) ?
    C9 N1 Co1 . . 123.5(2) ?
    C10 N1 Co1 . . 118.94(19) ?
    C19 N2 C20 . . 117.0(2) ?
    C19 N2 Co1 . . 122.78(18) ?
    C20 N2 Co1 . . 120.17(17) ?
    C29 N3 C30 . . 117.1(2) ?
    C29 N3 Co1 . . 124.30(18) ?
    C30 N3 Co1 . . 118.6(2) ?
    C1 O1 Co1 . . 127.84(17) ?
    C6 O2 C7 . . 116.3(2) ?
    C11 O3 Co1 . . 123.20(15) ?
    C16 O4 C17 . . 113.3(2) ?
    C21 O5 Co1 . . 127.20(15) ?
    C26 O6 C27 . . 117.1(2) ?
    H1WA O1W H1WB . . 107.7 ?
    C7 C8 H8A . . 109.5 ?
    C7 C8 H8B . . 109.5 ?
    H8A C8 H8B . . 109.5 ?
    C7 C8 H8C . . 109.5 ?
    H8A C8 H8C . . 109.5 ?
    H8B C8 H8C . . 109.5 ?
    C7 C8' H8'A . . 109.5 ?
    C7 C8' H8'B . . 109.5 ?
    H8'A C8' H8'B . . 109.5 ?
    C7 C8' H8'C . . 109.5 ?
    H8'A C8' H8'C . . 109.5 ?
    H8'B C8' H8'C . . 109.5 ?
loop_
    _geom_hbond_atom_site_label_D
    _geom_hbond_atom_site_label_H
    _geom_hbond_atom_site_label_A
    _geom_hbond_site_symmetry_A
    _geom_hbond_distance_DH
    _geom_hbond_distance_HA
    _geom_hbond_distance_DA
    _geom_hbond_angle_DHA
    O1W H1WA O3 . 0.85 2.01 2.821(3) 158.6
    O1W H1WB O6 . 0.85 2.24 3.038(3) 154.7
