# Supplementary material for: Tris[2-eth­oxy-6-(methyl­imino­meth­yl)phenolato-κ2 N,O 1]cobalt(III) monohydrate
Source: Acta Crystallogr Sect E Struct Rep Online. 2010 Oct 13;66(Pt 11):m1399. doi: 10.1107/S1600536810040043 (PMC3009188; doi:10.1107/S1600536810040043)
Supplement: Supplementary file 2 [file e-66-m1399-Isup2.hkl]

# 
# h,k,l, Fc-squared, Fo-squared, sigma(Fo-squared) and status flag 
# 
data_I
_shelx_title ' co in P2(1)/n' 
_shelx_refln_list_code          4 
_shelx_F_calc_maximum      279.24 
_exptl_crystal_F_000      1288.00 
_reflns_d_resolution_high  0.8379 
 
loop_ 
 _symmetry_equiv_pos_as_xyz 
 'x, y, z' 
 '-x+1/2, y+1/2, -z+1/2' 
 '-x, -y, -z' 
 'x-1/2, -y-1/2, z-1/2' 
 
_cell_length_a    14.0218 
_cell_length_b    16.9690 
_cell_length_c    14.2332 
_cell_angle_alpha  90.000 
_cell_angle_beta  117.857 
_cell_angle_gamma  90.000 
 
_shelx_F_squared_multiplier     1.000 
 
loop_ 
 _refln_index_h 
 _refln_index_k 
 _refln_index_l 
 _refln_F_squared_calc 
 _refln_F_squared_meas 
 _refln_F_squared_sigma 
 _refln_observed_status 
   2   0   0     8778.84     8716.13     85.02 o 
   4   0   0     3588.00     3656.16     53.77 o 
   6   0   0      778.12     1036.77     22.50 o 
   8   0   0    10466.26    10515.01    106.90 o 
  10   0   0     1402.98     1359.70     34.16 o 
  12   0   0       24.18       41.30     16.54 o 
  14   0   0      123.63      113.48     24.49 o 
   2   1   0       87.25      167.17      4.81 o 
   3   1   0     7904.26     8392.45     94.93 o 
   4   1   0      151.75      177.58      6.37 o 
   5   1   0      700.51      722.32     11.44 o 
   6   1   0      973.52      969.08     15.50 o 
   7   1   0      669.81      577.73     13.46 o 
   8   1   0       20.27       22.70      6.62 o 
   9   1   0      405.12      422.61     13.93 o 
  10   1   0        1.38        6.15      7.02 o 
  11   1   0       21.02       17.27      9.12 o 
  12   1   0       61.93       83.55     12.03 o 
  13   1   0       77.90       64.95     25.66 o 
  14   1   0        5.86      -16.73     11.91 o 
   1   2   0    31883.41    33630.12    220.27 o 
   2   2   0    11085.28    11458.88     75.84 o 
   3   2   0    11205.11    11364.89     67.84 o 
   4   2   0     1067.38     1158.23     16.60 o 
   5   2   0     2750.56     2672.88     26.53 o 
   6   2   0       11.73       21.45      4.57 o 
   7   2   0        3.71        4.96      4.96 o 
   8   2   0     2723.74     2699.66     31.00 o 
   9   2   0      803.87      785.40     17.73 o 
  10   2   0      895.99      885.28     19.92 o 
  11   2   0      422.97      414.52     17.98 o 
  12   2   0       17.68       34.04     10.16 o 
  13   2   0       13.60        3.44     10.21 o 
  14   2   0       74.43       94.55     23.32 o 
   1   3   0     1672.43     1679.44     16.95 o 
   2   3   0    39114.61    40099.26    235.51 o 
   3   3   0     7955.39     8318.18     57.80 o 
   4   3   0     1510.70     1608.99     17.48 o 
   5   3   0     7119.14     7269.64     51.00 o 
   6   3   0      461.55      464.76     10.56 o 
   7   3   0     1537.85     1519.48     19.51 o 
   8   3   0      199.83      201.75      9.80 o 
   9   3   0      788.43      749.56     17.51 o 
  10   3   0       48.26       43.77      9.55 o 
  11   3   0       47.30       56.28     12.98 o 
  12   3   0      483.51      467.16     19.96 o 
  13   3   0        2.69        2.73     10.49 o 
  14   3   0       17.07        9.64     13.57 o 
   0   4   0     1627.32     1597.61     19.77 o 
   1   4   0     1984.68     2213.65     19.68 o 
   2   4   0     2400.47     2623.65     24.72 o 
   3   4   0     8302.36     8211.78     63.71 o 
   4   4   0     1182.81     1334.17     15.63 o 
   5   4   0     2137.85     1855.65     20.56 o 
   6   4   0      457.26      453.51     10.56 o 
   7   4   0     1116.76     1030.29     16.87 o 
   8   4   0      365.35      406.63     11.97 o 
   9   4   0     1275.74     1181.91     24.44 o 
  10   4   0      541.86      554.26     20.17 o 
  11   4   0      599.06      609.44     20.90 o 
  12   4   0        2.63       -7.00      9.56 o 
  13   4   0       99.01      110.19     16.07 o 
  14   4   0        3.71        5.74     14.50 o 
   1   5   0      226.07      245.00      5.99 o 
   2   5   0        8.49       19.71      3.96 o 
   3   5   0    10041.49    10650.27     73.58 o 
   4   5   0      787.94      869.42     15.30 o 
   5   5   0       55.22       55.33      6.50 o 
   6   5   0      343.01      384.69      9.95 o 
   7   5   0      511.71      518.97     12.09 o 
   8   5   0      598.43      523.58     15.10 o 
   9   5   0       38.49       39.16      8.21 o 
  10   5   0      628.98      613.63     22.71 o 
  11   5   0      173.99      204.19     14.70 o 
  12   5   0       29.47       48.24     11.65 o 
  13   5   0      127.61      112.79     19.26 o 
  14   5   0       41.48       45.97     13.47 o 
   0   6   0     1109.46     1065.99     17.84 o 
   1   6   0     3516.80     3745.67     40.26 o 
   2   6   0      169.46      172.05      6.24 o 
   3   6   0     4949.90     4862.92     41.03 o 
   4   6   0      783.51      782.98     15.20 o 
   5   6   0     3042.05     2965.82     32.77 o 
   6   6   0     3225.41     3010.18     29.40 o 
   7   6   0     1799.03     1703.71     28.01 o 
   8   6   0      249.82      252.75     11.78 o 
   9   6   0     1343.15     1302.35     24.05 o 
  10   6   0        1.35       -8.64      9.54 o 
  11   6   0      683.78      675.55     22.56 o 
  12   6   0      366.40      361.94     19.22 o 
  13   6   0      154.98      172.72     16.52 o 
  14   6   0       78.94       59.22     14.38 o 
   1   7   0      521.66      572.69      9.93 o 
   2   7   0     5345.71     5535.20     46.63 o 
   3   7   0      173.43      185.74      6.62 o 
   4   7   0        5.79        7.84      5.43 o 
   5   7   0      810.13      784.87     17.19 o 
   6   7   0     1110.87     1093.84     21.15 o 
   7   7   0      223.62      219.78     10.92 o 
   8   7   0       25.30       33.57      7.71 o 
   9   7   0      157.88      175.70     11.74 o 
  10   7   0      430.59      438.33     16.97 o 
  11   7   0       24.52       19.56     10.28 o 
  12   7   0       11.74       15.01     11.25 o 
  13   7   0      103.52      122.04     15.50 o 
   0   8   0       26.89      111.60      9.89 o 
   1   8   0      120.22      154.21      6.32 o 
   2   8   0      768.04      671.17     15.92 o 
   3   8   0       65.74      123.38      7.61 o 
   4   8   0     3363.68     3436.19     30.83 o 
   5   8   0      915.61      921.36     18.79 o 
   6   8   0     1880.86     1846.47     28.28 o 
   7   8   0       75.92       71.40      8.30 o 
   8   8   0      785.91      776.72     19.91 o 
   9   8   0      275.09      253.37     13.35 o 
  10   8   0      397.28      435.58     17.16 o 
  11   8   0        0.14       10.75     11.09 o 
  12   8   0      532.16      563.59     26.76 o 
  13   8   0       52.43       56.71     14.47 o 
   1   9   0       34.87       25.18      4.26 o 
   2   9   0      230.20      258.38      8.47 o 
   3   9   0       63.52       79.62      9.08 o 
   4   9   0      231.60      251.81     10.86 o 
   5   9   0        9.56       -0.67      6.40 o 
   6   9   0       27.65       14.51      7.80 o 
   7   9   0      876.09      896.49     19.51 o 
   8   9   0      202.92      209.48     12.14 o 
   9   9   0       49.26       39.64      8.94 o 
  10   9   0       11.38       26.75      9.28 o 
  11   9   0      104.15      109.91     15.07 o 
  12   9   0        1.53        8.61     17.79 o 
  13   9   0       40.97       50.49     14.71 o 
   0  10   0       59.87       89.04      8.49 o 
   1  10   0      702.88      786.91     13.77 o 
   2  10   0     1390.19     1439.84     24.99 o 
   3  10   0      444.97      458.59     11.32 o 
   4  10   0     1738.72     1549.96     24.28 o 
   5  10   0        6.85       -7.44      6.59 o 
   6  10   0     2346.75     2300.55     32.92 o 
   7  10   0      860.80      836.69     25.24 o 
   8  10   0        3.54      -11.44      7.63 o 
   9  10   0       40.21       23.57      9.63 o 
  10  10   0      633.71      598.67     22.11 o 
  11  10   0       82.79       78.35     12.89 o 
  12  10   0      267.33      317.46     22.36 o 
   1  11   0      198.10      206.00      8.50 o 
   2  11   0       61.00       51.60      5.90 o 
   3  11   0       35.62       40.78      6.90 o 
   4  11   0      112.34      116.69     11.52 o 
   5  11   0      661.68      693.26     21.93 o 
   6  11   0        9.77       -4.59     10.83 o 
   7  11   0       69.43       72.06     11.57 o 
   8  11   0      421.91      425.09     18.04 o 
   9  11   0        2.23       -2.84     10.23 o 
  10  11   0       18.34       39.77     11.59 o 
  11  11   0       72.61       78.76     13.68 o 
  12  11   0       88.37      119.89     17.28 o 
   0  12   0      379.27      338.25     28.33 o 
   1  12   0     2083.96     2017.39     28.54 o 
   2  12   0     1319.48     1255.15     26.25 o 
   3  12   0     1978.98     1799.68     32.26 o 
   4  12   0      603.60      641.80     21.29 o 
   5  12   0     2050.62     1947.17     36.11 o 
   6  12   0       41.04       39.25     10.79 o 
   7  12   0      203.10      226.23     20.41 o 
   8  12   0      114.50      111.26     12.23 o 
   9  12   0      633.16      716.36     23.35 o 
  10  12   0      102.57      116.07     18.27 o 
  11  12   0      195.73      193.83     17.81 o 
   1  13   0      585.68      604.58     24.10 o 
   2  13   0       33.60       38.47      9.32 o 
   3  13   0     1060.45     1030.31     25.67 o 
   4  13   0       89.97       99.90     19.12 o 
   5  13   0      128.36      120.22     13.48 o 
   6  13   0        0.31      -13.67      9.12 o 
   7  13   0      226.73      230.15     20.24 o 
   8  13   0       17.73        3.58      9.47 o 
   9  13   0       18.93       23.46     10.63 o 
  10  13   0       33.28       62.10     13.08 o 
  11  13   0        3.59      -10.47     10.74 o 
   0  14   0      963.58      891.63     37.12 o 
   1  14   0     1810.90     1733.38     42.37 o 
   2  14   0      329.57      334.36     21.87 o 
   3  14   0     2096.16     2110.36     47.81 o 
   4  14   0      572.04      555.31     27.59 o 
   5  14   0      264.70      280.39     23.09 o 
   6  14   0       59.53       79.85     13.09 o 
   7  14   0      530.05      542.37     23.61 o 
   8  14   0       55.00       52.72     11.25 o 
   9  14   0      168.12      181.25     15.79 o 
  10  14   0       15.42       12.62     11.24 o 
   1  15   0      148.25      141.34     17.65 o 
   2  15   0      139.90      146.27     17.89 o 
   3  15   0     1729.15     1754.85     45.76 o 
   4  15   0       37.47       28.36     14.85 o 
   5  15   0      124.65      128.35     18.76 o 
   6  15   0      248.67      226.73     26.02 o 
   7  15   0       16.44       10.62     16.58 o 
   8  15   0       51.27       62.70     11.97 o 
   9  15   0        4.74       12.55     11.69 o 
   0  16   0      116.70      100.26     33.68 o 
   1  16   0      356.11      447.71     34.36 o 
   2  16   0     1002.15      967.34     51.76 o 
   3  16   0      154.18      132.58     23.85 o 
   4  16   0      604.12      587.74     30.70 o 
   5  16   0       51.29       41.16     16.89 o 
   6  16   0      671.99      687.63     33.88 o 
   7  16   0      183.30      162.24     24.17 o 
   8  16   0      159.43      153.95     21.87 o 
   9  16   0       11.86        7.51     15.87 o 
   1  17   0       53.58       14.32     41.33 o 
   2  17   0      118.26      135.14     20.47 o 
   3  17   0       88.45       61.00     18.09 o 
   4  17   0        0.80       -9.97     14.87 o 
   5  17   0        1.63      -21.06     14.04 o 
   6  17   0       74.34       98.67     25.99 o 
   7  17   0        0.47      -11.29     15.37 o 
   8  17   0       48.79       65.39     20.18 o 
   0  18   0      180.94      137.76     42.09 o 
   1  18   0       33.25       18.48     23.54 o 
   2  18   0     1450.53     1513.47     82.28 o 
   3  18   0      101.45       82.49     19.94 o 
   4  18   0      406.25      491.21     31.09 o 
   5  18   0       19.22        3.65     16.71 o 
   6  18   0      577.35      507.80     31.65 o 
   1  19   0       14.90       -3.28     24.88 o 
   2  19   0       11.98       23.20     42.48 o 
   3  19   0       34.64       21.07     26.21 o 
   4  19   0        0.71      -12.67     19.02 o 
   5  19   0       67.34       62.64     20.21 o 
   0  20   0      767.40      910.77     77.30 o 
   1  20   0      342.21      365.06     40.29 o 
   2  20   0       63.63       43.10     28.13 o 
 -15   0   1       34.97       18.89     23.34 o 
 -13   0   1        5.12      -27.55     22.58 o 
 -11   0   1     1242.72     1260.15     34.58 o 
  -9   0   1     4252.74     4281.66     64.46 o 
  -7   0   1     4624.73     4162.79     60.62 o 
  -5   0   1    10707.63     9961.57     91.02 o 
  -3   0   1    29810.25    31255.39    258.38 o 
   1   0   1    36880.17    37940.13    784.87 o 
   3   0   1     1173.26     1304.13     23.53 o 
   5   0   1     1481.55     1381.79     21.31 o 
   7   0   1       10.35       18.97      7.49 o 
   9   0   1     1547.47     1514.43     41.44 o 
  11   0   1      551.49      514.47     31.37 o 
  13   0   1       49.21       79.36     22.42 o 
 -15   1   1        6.88        7.44     14.23 o 
 -14   1   1        2.29       13.64     13.03 o 
 -13   1   1        7.23        2.59      9.38 o 
 -12   1   1       97.38      101.33     12.08 o 
 -11   1   1       35.10       18.65      8.34 o 
 -10   1   1      285.50      283.32     12.82 o 
  -9   1   1      200.64      193.75     10.72 o 
  -8   1   1     1407.89     1359.96     23.85 o 
  -7   1   1      578.97      605.38     13.75 o 
  -6   1   1      947.74      920.84     15.22 o 
  -5   1   1     1262.72     1298.54     18.01 o 
  -4   1   1      659.91      608.41     12.49 o 
  -3   1   1    17728.37    18400.73    103.60 o 
  -2   1   1      685.89      672.36      7.87 o 
   1   1   1     6612.02     7414.30     65.18 o 
   2   1   1     1356.93     1251.01     11.94 o 
   3   1   1      544.97      497.49     10.53 o 
   4   1   1      550.03      571.85      9.34 o 
   5   1   1      329.69      345.00      8.57 o 
   6   1   1     1910.09     2023.02     23.30 o 
   7   1   1       26.05       16.70      5.77 o 
   8   1   1        7.70       12.46      5.80 o 
   9   1   1       31.89       52.65      7.78 o 
  10   1   1       25.46       30.63      8.08 o 
  11   1   1       14.86       13.49      9.43 o 
  12   1   1      306.60      293.76     19.73 o 
  13   1   1       11.22       -8.43     12.74 o 
  14   1   1       42.20       35.29     15.57 o 
 -15   2   1       14.40       11.58     15.34 o 
 -14   2   1       26.52       22.74     17.63 o 
 -13   2   1      110.63      106.59     13.20 o 
 -12   2   1       94.36       88.75     14.93 o 
 -11   2   1      445.55      476.33     18.78 o 
 -10   2   1      684.71      661.44     17.90 o 
  -9   2   1     1480.38     1460.20     23.29 o 
  -8   2   1     2545.17     2547.33     29.57 o 
  -7   2   1      496.88      513.58     12.90 o 
  -6   2   1     2994.85     2897.78     28.40 o 
  -5   2   1     1039.49      988.44     14.59 o 
  -4   2   1    17538.12    17536.14    101.71 o 
  -3   2   1    17416.89    17750.43     92.74 o 
  -2   2   1     2789.03     2779.59     19.59 o 
  -1   2   1    13986.23    14385.32     88.56 o 
   0   2   1    35900.52    37221.50    480.85 o 
   1   2   1    15129.76    15839.49    108.24 o 
   2   2   1        7.62       10.81      4.52 o 
   3   2   1       41.15       41.90      3.93 o 
   4   2   1      227.33      182.12      6.49 o 
   5   2   1     3807.15     3663.56     29.13 o 
   6   2   1      176.50      257.37      8.47 o 
   7   2   1     2534.66     2330.34     25.11 o 
   8   2   1      834.17      866.61     16.29 o 
   9   2   1      477.69      491.03     14.98 o 
  10   2   1      596.31      581.17     18.94 o 
  11   2   1      306.33      309.12     16.33 o 
  12   2   1       99.60      116.96     13.41 o 
  13   2   1      138.67      146.37     17.11 o 
  14   2   1       54.64       28.25     17.14 o 
 -15   3   1       57.08       49.75     16.23 o 
 -14   3   1       14.55       14.61     11.62 o 
 -13   3   1      110.09       93.78     13.32 o 
 -12   3   1       54.46       51.30     13.78 o 
 -11   3   1        4.42       -4.76      8.61 o 
 -10   3   1     1153.95     1131.07     30.86 o 
  -9   3   1      267.97      280.68     12.08 o 
  -8   3   1     2633.71     2694.64     30.62 o 
  -7   3   1        5.82       10.26      5.18 o 
  -6   3   1     1115.43     1118.97     19.28 o 
  -5   3   1       89.75       72.26      5.55 o 
  -4   3   1     4829.55     5322.08     35.36 o 
  -3   3   1    14336.27    14158.75     76.19 o 
  -2   3   1     2251.35     2366.46     51.28 o 
  -1   3   1      522.00      507.58      9.32 o 
   0   3   1      277.83      199.77      6.00 o 
   1   3   1     5775.96     5834.61     46.45 o 
   2   3   1    15963.98    16189.32    110.51 o 
   3   3   1     3157.40     3212.90     28.88 o 
   4   3   1     2145.61     2263.37     21.50 o 
   5   3   1      183.32      181.56      7.26 o 
   6   3   1       16.00       17.61      5.45 o 
   7   3   1       10.27        1.55      4.48 o 
   8   3   1        0.61       -0.13      5.32 o 
   9   3   1      298.16      314.92     13.56 o 
  10   3   1       72.41       85.55     11.01 o 
  11   3   1      145.65      156.58     13.32 o 
  12   3   1       85.92       83.88     12.57 o 
  13   3   1       69.50       52.22     12.60 o 
  14   3   1        0.27      -16.55     13.50 o 
 -14   4   1      194.78      198.99     16.99 o 
 -13   4   1       68.60       68.46     13.28 o 
 -12   4   1      165.41      181.62     14.31 o 
 -11   4   1      334.76      325.28     17.91 o 
 -10   4   1      952.07      956.94     23.53 o 
  -9   4   1      318.89      305.81     14.27 o 
  -8   4   1     1301.50     1305.63     21.12 o 
  -7   4   1      616.50      611.22     14.13 o 
  -6   4   1     6789.35     6378.52     44.78 o 
  -5   4   1      108.71       98.30      7.21 o 
  -4   4   1     1526.94     1555.92     16.10 o 
  -3   4   1     2100.81     2073.09     20.78 o 
  -2   4   1     1640.25     1756.25     16.40 o 
  -1   4   1     3039.30     3325.29     25.97 o 
   0   4   1     1186.03     1197.59     15.35 o 
   1   4   1     2130.71     2240.71     50.57 o 
   2   4   1    52061.66    53918.92    395.95 o 
   3   4   1     8324.08     8691.35     69.01 o 
   4   4   1     3323.79     3296.44     32.05 o 
   5   4   1      272.95      234.52      7.84 o 
   6   4   1     3512.43     3479.06     33.20 o 
   7   4   1        9.58        4.39      4.65 o 
   8   4   1      880.22      836.30     18.08 o 
   9   4   1      228.21      226.37     11.96 o 
  10   4   1     1244.01     1219.63     29.81 o 
  11   4   1      123.37      139.29     13.08 o 
  12   4   1      406.29      424.08     21.44 o 
  13   4   1        4.72       -1.94     11.07 o 
  14   4   1       92.96       96.55     21.87 o 
 -14   5   1       72.05       55.21     13.53 o 
 -13   5   1      160.83      170.30     15.23 o 
 -12   5   1        0.30       -3.06      9.19 o 
 -11   5   1      962.47      934.86     24.65 o 
 -10   5   1     1056.88     1019.48     24.34 o 
  -9   5   1      656.94      616.27     18.65 o 
  -8   5   1      681.92      646.89     16.01 o 
  -7   5   1       25.52        3.23      5.13 o 
  -6   5   1      133.91      143.08      7.83 o 
  -5   5   1     4139.09     4292.19     32.89 o 
  -4   5   1       47.49       49.36      4.43 o 
  -3   5   1        1.74        0.91      3.32 o 
  -2   5   1      381.46      471.80      8.68 o 
  -1   5   1      246.14      184.85      5.46 o 
   0   5   1       14.58       13.18      3.61 o 
   1   5   1        1.58        3.55      3.21 o 
   2   5   1    13822.00    14165.13     92.08 o 
   3   5   1      139.01      130.07      8.12 o 
   4   5   1     2766.82     3240.90     32.76 o 
   5   5   1        3.09       15.76      9.17 o 
   6   5   1      109.10      128.53      7.06 o 
   7   5   1        1.05       -6.61      5.43 o 
   8   5   1      392.14      404.45     16.99 o 
   9   5   1        1.02       -0.88      8.96 o 
  10   5   1       49.32       46.90      9.13 o 
  11   5   1      185.03      186.05     14.44 o 
  12   5   1        0.91       -2.05     10.10 o 
  13   5   1       19.46        5.39     11.37 o 
 -14   6   1      182.17      175.07     16.67 o 
 -13   6   1        3.92       -4.73     11.19 o 
 -12   6   1      244.30      237.44     16.47 o 
 -11   6   1      109.68      131.18     12.60 o 
 -10   6   1      434.87      480.07     18.79 o 
  -9   6   1      760.52      738.88     21.29 o 
  -8   6   1       32.63       36.64      7.33 o 
  -7   6   1     2272.02     2248.50     37.86 o 
  -6   6   1     1303.88     1100.04     16.18 o 
  -5   6   1      949.75      826.03     13.43 o 
  -4   6   1     2005.57     1802.68     19.91 o 
  -3   6   1       68.18      109.20      5.56 o 
  -2   6   1      648.26      603.87     10.28 o 
  -1   6   1      432.56      473.14      8.64 o 
   0   6   1       50.47       39.51      3.37 o 
   1   6   1     2456.98     2561.78     21.71 o 
   2   6   1    11166.51    11322.16     85.86 o 
   3   6   1      321.07      263.18      9.29 o 
   4   6   1    16700.67    17243.49    115.35 o 
   5   6   1     1077.99     1068.73     19.30 o 
   6   6   1     1334.94     1262.67     22.16 o 
   7   6   1     2127.83     2011.60     27.33 o 
   8   6   1       40.74       29.85      9.64 o 
   9   6   1      672.55      663.95     18.14 o 
  10   6   1      355.12      399.79     16.29 o 
  11   6   1        3.10       -3.85      9.59 o 
  12   6   1      246.40      285.55     18.32 o 
  13   6   1       73.13       55.74     17.77 o 
 -14   7   1      263.93      255.48     19.35 o 
 -13   7   1       59.92       42.09     12.47 o 
 -12   7   1       12.62       -4.37      9.98 o 
 -11   7   1      564.84      549.61     20.51 o 
 -10   7   1      377.03      335.72     16.72 o 
  -9   7   1       70.00      104.06     12.75 o 
  -8   7   1      601.07      579.72     17.97 o 
  -7   7   1      501.27      418.45     14.01 o 
  -6   7   1     2382.71     2365.05     24.52 o 
  -5   7   1       26.26       10.64      5.30 o 
  -4   7   1     1423.41     1380.05     22.32 o 
  -3   7   1     1108.18     1005.73     14.77 o 
  -2   7   1     2876.47     3116.43     32.87 o 
  -1   7   1      358.68      435.83      8.81 o 
   0   7   1      336.89      253.48      6.81 o 
   1   7   1     4833.26     5241.09     47.36 o 
   2   7   1      590.96      592.42     10.10 o 
   3   7   1     3157.01     3424.28     33.79 o 
   4   7   1     5760.74     6124.30     52.39 o 
   5   7   1     1235.61     1392.77     22.78 o 
   6   7   1      133.34      142.45     10.20 o 
   7   7   1        2.00       -2.34      7.17 o 
   8   7   1       68.72       77.24      9.26 o 
   9   7   1       15.06        5.55      7.54 o 
  10   7   1      155.76      155.33     12.43 o 
  11   7   1      424.80      458.01     18.47 o 
  12   7   1       65.45       42.10     12.54 o 
  13   7   1        6.54       36.21     13.42 o 
 -14   8   1       19.96        7.50     12.71 o 
 -13   8   1      227.87      251.85     17.95 o 
 -12   8   1       37.35       39.13     11.63 o 
 -11   8   1       66.08       69.03     11.93 o 
 -10   8   1      148.21      126.75     12.65 o 
  -9   8   1      206.96      222.71     12.56 o 
  -8   8   1       37.67       34.64      7.79 o 
  -7   8   1     1576.19     1536.50     23.82 o 
  -6   8   1      156.97      159.98      8.96 o 
  -5   8   1     1241.19     1240.87     18.49 o 
  -4   8   1      280.05      308.96      9.68 o 
  -3   8   1       16.81        7.58      4.00 o 
  -2   8   1      596.09      631.88     11.54 o 
  -1   8   1      560.28      506.93     10.14 o 
   0   8   1      198.31      204.62      6.95 o 
   1   8   1     4812.96     4473.03     36.11 o 
   2   8   1      103.51       86.23      6.05 o 
   3   8   1     5355.71     5429.67     52.13 o 
   4   8   1     1039.19      954.96     18.28 o 
   5   8   1     3458.53     3366.19     48.05 o 
   6   8   1     1280.89     1198.38     23.25 o 
   7   8   1     4070.35     3767.99     44.23 o 
   8   8   1        1.35       -7.98      6.85 o 
   9   8   1      273.86      297.66     14.32 o 
  10   8   1      304.65      351.86     16.31 o 
  11   8   1      197.91      215.28     16.17 o 
  12   8   1       53.21       72.93     17.61 o 
  13   8   1      362.98      410.15     28.23 o 
 -13   9   1        4.87       -7.48     12.44 o 
 -12   9   1      134.87      144.69     15.12 o 
 -11   9   1       82.69       76.15     12.41 o 
 -10   9   1      282.99      263.96     15.71 o 
  -9   9   1      101.25      104.38     10.53 o 
  -8   9   1      209.07      232.84     12.63 o 
  -7   9   1      527.11      503.64     15.18 o 
  -6   9   1      257.52      286.60     11.21 o 
  -5   9   1      163.93      182.07     11.03 o 
  -4   9   1       72.98       78.56      6.34 o 
  -3   9   1       46.98       57.60      5.63 o 
  -2   9   1      376.75      422.17     10.36 o 
  -1   9   1      965.55     1043.03     15.18 o 
   0   9   1     1431.58     1615.50     18.78 o 
   1   9   1     1096.78     1141.45     20.37 o 
   2   9   1      443.40      472.27     10.20 o 
   3   9   1      424.95      449.70     14.96 o 
   4   9   1      680.98      705.28     16.61 o 
   5   9   1      551.86      542.17     16.18 o 
   6   9   1       61.64       44.49      9.06 o 
   7   9   1      393.41      385.00     16.13 o 
   8   9   1       93.36      112.06     11.29 o 
   9   9   1       13.86       27.67      9.58 o 
  10   9   1      546.57      558.53     21.58 o 
  11   9   1      168.28      190.37     23.13 o 
  12   9   1       55.58       68.44     15.37 o 
 -13  10   1      204.52      210.02     19.73 o 
 -12  10   1      110.45      122.15     16.00 o 
 -11  10   1      417.57      467.14     35.57 o 
 -10  10   1      130.24      111.92     12.97 o 
  -9  10   1      914.95      886.02     21.39 o 
  -8  10   1      103.87       99.04      9.83 o 
  -7  10   1      271.51      247.19     12.95 o 
  -6  10   1       59.58       51.39      7.60 o 
  -5  10   1      873.29      788.43     18.24 o 
  -4  10   1      336.72      336.05     10.70 o 
  -3  10   1      322.02      242.79      9.38 o 
  -2  10   1     1854.22     1752.69     21.40 o 
  -1  10   1     1106.36     1099.24     16.31 o 
   0  10   1        1.93        5.23      4.13 o 
   1  10   1     1144.70     1116.27     16.20 o 
   2  10   1      842.16      870.59     14.25 o 
   3  10   1     3028.26     2977.67     33.58 o 
   4  10   1      805.42      731.64     24.08 o 
   5  10   1     7413.08     7232.55     75.16 o 
   6  10   1      321.40      272.90     16.08 o 
   7  10   1       82.82      112.98     13.12 o 
   8  10   1       41.81       37.50      9.71 o 
   9  10   1      819.07      754.57     26.18 o 
  10  10   1      147.04      161.23     14.82 o 
  11  10   1      179.96      204.88     16.33 o 
  12  10   1      377.03      363.11     23.47 o 
 -12  11   1       45.83       36.23     14.56 o 
 -11  11   1       81.66       83.63     17.23 o 
 -10  11   1      321.86      351.49     29.06 o 
  -9  11   1       18.98       13.87      9.89 o 
  -8  11   1       46.25       38.24      9.68 o 
  -7  11   1      193.29      192.20     11.49 o 
  -6  11   1       66.99       50.27     11.75 o 
  -5  11   1       83.41       94.51     12.82 o 
  -4  11   1      491.64      484.67     14.90 o 
  -3  11   1        2.71       -2.39      4.73 o 
  -2  11   1     1923.02     1950.27     35.31 o 
  -1  11   1      549.58      533.98     13.69 o 
   0  11   1      143.53      139.36      7.39 o 
   1  11   1       14.82        9.36      5.52 o 
   2  11   1      167.64      189.35     12.13 o 
   3  11   1        5.24       -2.36      7.12 o 
   4  11   1      157.46      164.44     12.96 o 
   5  11   1      168.09      200.48     17.01 o 
   6  11   1      705.32      638.46     44.19 o 
   7  11   1        9.21        0.25      9.72 o 
   8  11   1       43.65       56.18     11.92 o 
   9  11   1       90.74       89.07     12.34 o 
  10  11   1       19.22        2.23     10.48 o 
  11  11   1       53.30       67.63     13.25 o 
 -12  12   1      224.53      254.56     21.22 o 
 -11  12   1      109.07      127.84     17.47 o 
 -10  12   1      584.64      580.05     22.18 o 
  -9  12   1       85.98       71.91     12.02 o 
  -8  12   1       84.70      105.54     11.84 o 
  -7  12   1        6.27       -7.12      7.94 o 
  -6  12   1      814.88      813.07     24.22 o 
  -5  12   1      433.00      425.91     18.23 o 
  -4  12   1      995.10      970.34     25.30 o 
  -3  12   1      275.28      268.97     11.92 o 
  -2  12   1     2010.42     2017.15     25.01 o 
  -1  12   1      660.65      640.11     16.58 o 
   0  12   1     1516.91     1476.38     30.16 o 
   1  12   1       43.89       51.70      7.37 o 
   2  12   1     1519.02     1422.58     43.64 o 
   3  12   1      699.63      698.72     30.27 o 
   4  12   1     2041.36     2041.67     36.66 o 
   5  12   1      421.29      431.66     19.62 o 
   6  12   1      390.04      395.95     19.54 o 
   7  12   1       28.86       33.93     11.93 o 
   8  12   1       89.48      103.80     17.87 o 
   9  12   1        0.54      -12.79      8.77 o 
  10  12   1      390.78      436.67     21.29 o 
  11  12   1       20.55       26.68     11.68 o 
 -11  13   1       22.73       34.72     14.19 o 
 -10  13   1        0.74       13.69     11.13 o 
  -9  13   1      213.80      251.89     18.76 o 
  -8  13   1       61.30       64.10     11.18 o 
  -7  13   1     1139.68     1080.43     25.04 o 
  -6  13   1      225.98      252.35     16.90 o 
  -5  13   1      204.53      196.51     15.10 o 
  -4  13   1        5.76       20.10     12.27 o 
  -3  13   1      260.23      279.98     20.09 o 
  -2  13   1      146.91      148.46     16.31 o 
  -1  13   1      234.15      209.82     14.17 o 
   0  13   1       28.97       21.42      7.58 o 
   1  13   1       67.06       57.17     15.93 o 
   2  13   1      526.61      485.16     19.03 o 
   3  13   1       51.40       43.47     10.54 o 
   4  13   1      607.73      563.34     26.18 o 
   5  13   1      231.03      214.87     17.12 o 
   6  13   1       80.79       65.86     12.59 o 
   7  13   1       17.34      -12.60      9.78 o 
   8  13   1        4.64      -11.27     11.27 o 
   9  13   1       66.91       86.79     13.03 o 
  10  13   1        2.93       12.89     11.13 o 
 -11  14   1        5.10       15.08     14.07 o 
 -10  14   1      107.32      125.90     15.00 o 
  -9  14   1       22.20        5.90     10.34 o 
  -8  14   1      416.22      465.98     19.99 o 
  -7  14   1      206.59      204.14     14.55 o 
  -6  14   1      318.76      301.76     22.83 o 
  -5  14   1      341.20      309.62     22.20 o 
  -4  14   1     2469.73     2397.05     50.95 o 
  -3  14   1      153.19      174.20     18.78 o 
  -2  14   1     1004.37     1012.69     33.31 o 
  -1  14   1       28.35       19.78      9.64 o 
   0  14   1     1590.93     1556.96     40.02 o 
   1  14   1      434.04      429.38     23.86 o 
   2  14   1     1131.24     1100.28     27.61 o 
   3  14   1        4.12        2.17      9.84 o 
   4  14   1     1926.53     1861.24     37.14 o 
   5  14   1       49.71       36.13     11.63 o 
   6  14   1      393.16      429.03     21.32 o 
   7  14   1       21.10        3.80     11.06 o 
   8  14   1      253.76      297.44     17.96 o 
   9  14   1       30.12       33.68     11.57 o 
  10  14   1       28.29       29.26     13.80 o 
 -10  15   1       24.02       22.06     13.87 o 
  -9  15   1       70.41       64.91     17.77 o 
  -8  15   1        0.17      -18.19     14.43 o 
  -7  15   1       69.37       57.72     17.13 o 
  -6  15   1        4.03        6.84     14.70 o 
  -5  15   1      413.26      415.71     26.63 o 
  -4  15   1      464.79      468.64     29.82 o 
  -3  15   1      480.71      519.91     36.57 o 
  -2  15   1      252.58      225.44     28.06 o 
  -1  15   1       17.30      -10.39     17.58 o 
   0  15   1      185.25      206.29     19.40 o 
   1  15   1       20.97       17.26     19.20 o 
   2  15   1      399.07      365.55     24.46 o 
   3  15   1      126.23      120.82     18.55 o 
   4  15   1       81.99       73.34     16.49 o 
   5  15   1        1.55       -0.40     10.70 o 
   6  15   1      143.46      133.53     15.88 o 
   7  15   1        1.78       -0.95     11.72 o 
   8  15   1        0.02       -1.80      9.58 o 
   9  15   1       81.51       92.94     13.77 o 
  -9  16   1      105.03      115.99     20.60 o 
  -8  16   1      147.31      125.81     33.26 o 
  -7  16   1      533.40      537.50     35.59 o 
  -6  16   1      310.63      329.61     25.76 o 
  -5  16   1      397.10      449.10     28.36 o 
  -4  16   1       27.73       43.87     27.66 o 
  -3  16   1     1672.39     1700.33     45.74 o 
  -2  16   1       37.12        3.81     14.41 o 
  -1  16   1      475.93      478.32     35.13 o 
   0  16   1      288.74      338.18     31.57 o 
   1  16   1      208.26      184.30     20.33 o 
   2  16   1      706.76      695.93     31.54 o 
   3  16   1     2002.52     1915.34     49.88 o 
   4  16   1      482.00      467.10     27.85 o 
   5  16   1      491.57      536.27     54.18 o 
   6  16   1      100.49      129.64     20.29 o 
   7  16   1      172.62      203.38     25.57 o 
   8  16   1       89.58       91.33     16.19 o 
  -8  17   1       19.85       44.98     17.90 o 
  -7  17   1       81.93       91.98     30.70 o 
  -6  17   1        0.56       11.94     16.50 o 
  -5  17   1      323.44      284.76     25.53 o 
  -4  17   1      179.42      170.64     24.71 o 
  -3  17   1      206.01      173.28     22.66 o 
  -2  17   1       15.38      -10.07     20.54 o 
  -1  17   1       17.46       -0.80     22.17 o 
   0  17   1       11.90       -8.04     57.78 o 
   1  17   1       65.40       47.35     34.44 o 
   2  17   1      154.81      130.62     19.82 o 
   3  17   1      396.86      294.79     25.13 o 
   4  17   1        1.08       -4.07     15.08 o 
   5  17   1        4.69        1.68     14.82 o 
   6  17   1       78.04       72.33     18.55 o 
   7  17   1        5.07      -17.80     16.03 o 
  -7  18   1      568.35      480.87     32.69 o 
  -6  18   1       41.76       42.53     21.55 o 
  -5  18   1      471.78      483.64     30.18 o 
  -4  18   1       13.82       -7.83     15.91 o 
  -3  18   1      180.14      165.73     28.41 o 
  -2  18   1      189.27      197.92     31.03 o 
  -1  18   1      595.14      708.26     43.50 o 
   0  18   1       15.20       -4.53     24.08 o 
   1  18   1      560.93      647.87     42.20 o 
   2  18   1       82.77       74.59     25.06 o 
   3  18   1     1398.62     1381.30     46.01 o 
   4  18   1        4.73       23.90     17.43 o 
   5  18   1      257.38      223.49     23.94 o 
   6  18   1       92.59       88.71     19.88 o 
  -5  19   1       11.41        7.99     17.83 o 
  -4  19   1      137.97      207.91     39.80 o 
  -3  19   1       36.19        9.49     37.12 o 
  -2  19   1       14.06       41.99     26.50 o 
  -1  19   1      222.03      239.00     35.72 o 
   0  19   1      100.15       93.62     29.75 o 
   1  19   1       80.79       57.13     27.84 o 
   2  19   1       19.59        7.48     45.16 o 
   3  19   1        6.39        8.42     24.89 o 
   4  19   1       11.51        3.89     27.05 o 
  -2  20   1      403.83      465.48     53.96 o 
  -1  20   1      238.99      293.27     44.77 o 
   0  20   1      202.39      274.24     84.57 o 
   1  20   1      354.15      384.64     83.42 o 
 -14   0   2      163.44      176.19     26.46 o 
 -12   0   2      405.46      419.53     22.88 o 
 -10   0   2      287.37      281.54     17.91 o 
  -8   0   2    10294.42    10125.75    102.38 o 
  -6   0   2     2619.44     2332.52     34.76 o 
  -4   0   2     3755.02     3430.05     38.80 o 
  -2   0   2     5348.92     5019.98     57.32 o 
   0   0   2    26678.02    27893.30    263.76 o 
   2   0   2      460.59      508.74     11.76 o 
   4   0   2      958.82      978.20     27.44 o 
   6   0   2      507.76      582.51     15.78 o 
   8   0   2     2685.46     2576.17     44.00 o 
  10   0   2     1248.10     1163.94     33.10 o 
  12   0   2       52.55       36.30     29.85 o 
 -15   1   2        1.00       11.58     13.88 o 
 -14   1   2        3.41       10.20     12.60 o 
 -13   1   2       95.24       87.14     14.45 o 
 -12   1   2        1.04        2.85      8.10 o 
 -11   1   2     1006.00      938.01     21.38 o 
 -10   1   2       58.80       45.21      8.38 o 
  -9   1   2      501.70      463.89     14.67 o 
  -8   1   2      277.76      275.17     23.84 o 
  -7   1   2      243.82      229.34      9.56 o 
  -6   1   2     8891.96     9269.81     63.09 o 
  -5   1   2     5874.33     6070.76     46.72 o 
  -4   1   2     2333.68     2332.93     21.47 o 
  -3   1   2     2983.12     3279.67     24.74 o 
  -2   1   2     4071.76     4132.52     47.07 o 
  -1   1   2     3291.85     3496.54     68.50 o 
   0   1   2     3104.24     3141.97     31.03 o 
   1   1   2    13995.16    14433.29    110.70 o 
   2   1   2      984.92      932.30     11.10 o 
   3   1   2       10.56       21.07      3.36 o 
   4   1   2       39.76       40.57      4.41 o 
   5   1   2     1138.60     1242.29     15.85 o 
   6   1   2      105.29      112.62      6.12 o 
   7   1   2      136.18      147.53      7.91 o 
   8   1   2       49.40       43.53      6.76 o 
   9   1   2      117.40      129.70      9.79 o 
  10   1   2        0.11      -11.42      7.61 o 
  11   1   2        8.21       -6.86      9.98 o 
  12   1   2       14.81        4.48     13.59 o 
  13   1   2       26.31       13.68     18.42 o 
 -15   2   2       29.41       -0.32     14.09 o 
 -14   2   2      150.14      155.40     15.14 o 
 -13   2   2       61.39       92.83     12.60 o 
 -12   2   2        1.36      -10.09      9.26 o 
 -11   2   2      474.27      457.84     16.75 o 
 -10   2   2     1448.53     1434.02     24.64 o 
  -9   2   2     1750.76     1720.07     25.33 o 
  -8   2   2     3719.75     3644.65     47.92 o 
  -7   2   2     3168.30     3004.06     30.63 o 
  -6   2   2     1073.88     1234.23     21.79 o 
  -5   2   2     1402.42     1387.48     17.47 o 
  -4   2   2     5470.58     5511.13     38.98 o 
  -3   2   2     1268.59     1396.85     15.57 o 
  -2   2   2     8063.91     8281.82     49.68 o 
  -1   2   2     2076.61     2099.73     20.84 o 
   0   2   2    15286.64    16606.59    115.33 o 
   1   2   2     3273.49     3205.36     26.56 o 
   2   2   2     2872.49     2913.09     25.52 o 
   3   2   2     1307.72     1325.13     17.40 o 
   4   2   2      505.39      428.82      8.67 o 
   5   2   2        4.75        6.85      3.71 o 
   6   2   2     1180.73     1124.27     16.42 o 
   7   2   2      982.90      901.25     16.04 o 
   8   2   2     1206.56     1168.48     19.21 o 
   9   2   2      854.59      888.76     20.14 o 
  10   2   2      745.61      740.05     23.81 o 
  11   2   2      359.08      408.97     18.56 o 
  12   2   2      100.68       70.38     14.61 o 
  13   2   2        1.18        8.48     13.21 o 
 -15   3   2        0.96        1.88     11.82 o 
 -14   3   2       27.18       34.02     12.31 o 
 -13   3   2       14.03       21.31     10.20 o 
 -12   3   2      202.68      194.90     14.71 o 
 -11   3   2     1008.62      940.29     23.86 o 
 -10   3   2       37.37       41.45      8.48 o 
  -9   3   2      184.54      195.01     11.21 o 
  -8   3   2      154.01      123.13      8.65 o 
  -7   3   2     4221.57     4403.70     39.19 o 
  -6   3   2     9271.00     9896.21     66.99 o 
  -5   3   2       85.89       82.50      6.00 o 
  -4   3   2     6956.13     7340.49     49.20 o 
  -3   3   2     1538.32     1615.81     16.18 o 
  -2   3   2    11010.68    11198.29     65.85 o 
  -1   3   2     4386.06     4652.53     34.46 o 
   0   3   2    15985.78    17027.70    106.03 o 
   1   3   2     4897.56     5381.01     37.99 o 
   2   3   2     5075.85     5093.59     34.98 o 
   3   3   2      623.43      640.48      9.92 o 
   4   3   2      677.28      575.37     10.66 o 
   5   3   2       18.07       23.34      4.41 o 
   6   3   2      381.14      401.38     11.00 o 
   7   3   2      257.62      263.69      9.66 o 
   8   3   2      233.32      232.72     11.56 o 
   9   3   2       93.13       86.16      9.54 o 
  10   3   2        3.58        0.72      7.99 o 
  11   3   2        2.00       -7.68      8.67 o 
  12   3   2       82.72      100.99     13.06 o 
  13   3   2        1.16        4.77     16.68 o 
 -15   4   2       28.91       27.61     12.42 o 
 -14   4   2       24.64       15.87     11.42 o 
 -13   4   2      198.81      222.29     16.02 o 
 -12   4   2      438.72      404.39     19.39 o 
 -11   4   2       57.83       49.84     10.44 o 
 -10   4   2      447.83      424.58     16.80 o 
  -9   4   2     3592.90     3497.61     37.63 o 
  -8   4   2      491.81      526.20     14.54 o 
  -7   4   2     5639.47     5405.33     45.20 o 
  -6   4   2     3561.86     3516.48     32.56 o 
  -5   4   2    13641.01    13586.41     84.71 o 
  -4   4   2      654.71      730.87     12.20 o 
  -3   4   2       73.57       94.96      5.14 o 
  -2   4   2       24.58        9.67      4.16 o 
  -1   4   2     1249.33     1301.30     16.32 o 
   0   4   2      644.34      728.44     11.79 o 
   1   4   2    10969.45    11262.01     84.32 o 
   2   4   2      163.18      199.68      7.26 o 
   3   4   2    14555.14    14037.73     93.42 o 
   4   4   2      539.37      606.28     10.55 o 
   5   4   2     3965.37     3966.70     34.16 o 
   6   4   2      230.44      236.97      9.04 o 
   7   4   2     3508.85     3295.81     57.38 o 
   8   4   2       58.69       82.02     10.38 o 
   9   4   2     1135.09     1102.06     22.43 o 
  10   4   2       19.89       23.93      8.65 o 
  11   4   2      301.32      331.45     17.52 o 
  12   4   2       84.85      106.99     14.30 o 
  13   4   2       91.33      101.67     14.36 o 
 -15   5   2       11.47        6.30     12.36 o 
 -14   5   2      265.99      272.54     18.77 o 
 -13   5   2       98.28      127.10     14.35 o 
 -12   5   2       64.89       77.81     12.19 o 
 -11   5   2     1113.99     1025.35     25.53 o 
 -10   5   2      176.98      198.59     12.99 o 
  -9   5   2        8.99        8.17      7.37 o 
  -8   5   2      351.20      348.70     12.75 o 
  -7   5   2      996.46     1019.21     18.13 o 
  -6   5   2     2843.88     2629.00     27.68 o 
  -5   5   2     9404.75     9516.56     64.18 o 
  -4   5   2       53.40       62.55      4.72 o 
  -3   5   2      323.87      335.47      7.35 o 
  -2   5   2       30.08       31.60      4.21 o 
  -1   5   2     1543.68     1586.51     18.55 o 
   0   5   2     2683.48     2771.57     26.00 o 
   1   5   2     5257.43     5229.55     47.36 o 
   2   5   2     2853.11     2962.21     27.76 o 
   3   5   2     6481.87     6481.49     57.59 o 
   4   5   2     1062.16     1074.88     27.36 o 
   5   5   2      101.52       90.83      7.45 o 
   6   5   2        1.91        4.56      5.73 o 
   7   5   2      144.37      176.40     13.35 o 
   8   5   2      107.19      103.93      9.93 o 
   9   5   2       34.80       33.02      9.00 o 
  10   5   2        9.21        7.82      8.35 o 
  11   5   2       21.12        8.31      9.81 o 
  12   5   2       23.67        6.05     10.94 o 
  13   5   2        0.87        8.87     12.06 o 
 -14   6   2        5.03       21.24     11.88 o 
 -13   6   2        0.63       -7.26     10.31 o 
 -12   6   2      336.87      352.72     18.53 o 
 -11   6   2       96.50       93.01     11.83 o 
 -10   6   2      197.60      215.62     14.10 o 
  -9   6   2       40.81       32.62      8.91 o 
  -8   6   2     2322.68     2284.38     28.96 o 
  -7   6   2     2973.91     2908.86     33.11 o 
  -6   6   2       53.41       66.07      7.27 o 
  -5   6   2     7139.23     7083.57     75.25 o 
  -4   6   2       27.87       61.67      6.32 o 
  -3   6   2       42.59       84.88      6.39 o 
  -2   6   2     5086.49     5301.61     34.24 o 
  -1   6   2      412.32      396.97     15.31 o 
   0   6   2      424.31      408.99     10.27 o 
   1   6   2     1774.07     1666.12     19.64 o 
   2   6   2     5006.54     5034.66     45.85 o 
   3   6   2    10313.92    10457.71     75.40 o 
   4   6   2     1116.60     1123.94     19.11 o 
   5   6   2     2251.90     2163.85     28.62 o 
   6   6   2     1651.46     1699.92     26.68 o 
   7   6   2     1201.63     1194.60     23.77 o 
   8   6   2      715.41      705.86     17.94 o 
   9   6   2      147.58      160.51     15.14 o 
  10   6   2       12.07        5.91      8.61 o 
  11   6   2      183.02      201.73     14.15 o 
  12   6   2      128.30      144.81     15.57 o 
  13   6   2      112.73      152.28     18.07 o 
 -14   7   2      300.36      280.57     19.38 o 
 -13   7   2       95.46       93.97     13.48 o 
 -12   7   2       66.09       72.69     11.77 o 
 -11   7   2       21.00        7.55      9.54 o 
 -10   7   2       37.52       30.11      9.71 o 
  -9   7   2      192.67      167.48     12.42 o 
  -8   7   2        6.08       -2.24      8.42 o 
  -7   7   2      670.56      668.32     19.11 o 
  -6   7   2      354.52      368.14     10.76 o 
  -5   7   2     3508.70     3614.52     30.26 o 
  -4   7   2      595.59      623.64     11.12 o 
  -3   7   2      385.08      415.37      9.37 o 
  -2   7   2       55.01       36.01      4.46 o 
  -1   7   2       22.35       28.42      3.70 o 
   0   7   2       82.36       75.02      6.09 o 
   1   7   2     3977.79     4247.91     37.68 o 
   2   7   2     2187.98     2530.38     26.63 o 
   3   7   2       96.38      101.87      7.19 o 
   4   7   2      180.01      146.64      8.90 o 
   5   7   2      107.03      115.52      9.30 o 
   6   7   2       50.14       61.98      8.52 o 
   7   7   2     1567.14     1574.96     27.85 o 
   8   7   2     1266.79     1168.57     25.78 o 
   9   7   2      285.57      290.84     14.40 o 
  10   7   2      189.89      210.06     14.44 o 
  11   7   2        3.08       13.96     10.07 o 
  12   7   2       47.98       60.20     14.52 o 
 -14   8   2       20.00       26.18     13.07 o 
 -13   8   2        1.42        0.05     11.00 o 
 -12   8   2      161.01      156.11     17.60 o 
 -11   8   2       22.77       34.45     10.73 o 
 -10   8   2      303.40      303.97     16.20 o 
  -9   8   2      472.70      453.89     17.18 o 
  -8   8   2      372.67      381.69     22.43 o 
  -7   8   2        0.34        1.09      5.95 o 
  -6   8   2      180.36      156.78      8.26 o 
  -5   8   2       45.34       46.26      5.51 o 
  -4   8   2     7550.00     7461.58     49.46 o 
  -3   8   2       29.18       42.32      5.31 o 
  -2   8   2     3312.92     3135.54     28.19 o 
  -1   8   2      183.99      165.04      6.41 o 
   0   8   2      626.93      643.85     10.48 o 
   1   8   2     8104.01     8891.77     59.16 o 
   2   8   2     5088.54     5170.04     81.13 o 
   3   8   2        6.85       11.51      5.46 o 
   4   8   2    10706.63    10153.60     78.31 o 
   5   8   2     4025.08     3871.70     42.08 o 
   6   8   2     3689.75     3445.61     41.00 o 
   7   8   2       65.53       83.46     10.31 o 
   8   8   2      444.13      441.42     23.31 o 
   9   8   2      356.00      390.25     17.96 o 
  10   8   2      469.68      498.85     20.97 o 
  11   8   2        7.83       11.70     10.25 o 
  12   8   2      427.27      441.08     24.72 o 
 -14   9   2       29.63       37.81     15.66 o 
 -13   9   2      243.53      261.16     18.34 o 
 -12   9   2       48.61       38.51     11.97 o 
 -11   9   2      133.91      142.93     14.01 o 
 -10   9   2      119.08      152.33     13.42 o 
  -9   9   2       37.46       30.04     10.01 o 
  -8   9   2      342.54      328.98     13.64 o 
  -7   9   2      516.95      489.54     14.53 o 
  -6   9   2      251.59      262.64     10.96 o 
  -5   9   2      301.78      316.26      9.84 o 
  -4   9   2      914.94      950.45     14.42 o 
  -3   9   2     3196.62     3194.74     30.32 o 
  -2   9   2      553.38      609.47     12.19 o 
  -1   9   2       22.18       21.88      4.32 o 
   0   9   2      367.58      405.81      9.21 o 
   1   9   2      864.20      896.44     12.95 o 
   2   9   2      383.81      409.26      9.16 o 
   3   9   2       31.27       36.04      8.95 o 
   4   9   2        1.40        4.74      7.51 o 
   5   9   2      126.59      119.68     12.51 o 
   6   9   2      213.12      219.54     15.25 o 
   7   9   2       22.41       33.24     11.07 o 
   8   9   2      110.31      103.85     13.32 o 
   9   9   2        0.50       -4.85      8.82 o 
  10   9   2        9.21       -1.28      9.32 o 
  11   9   2       56.83       68.64     12.83 o 
  12   9   2       43.06       43.49     13.06 o 
 -13  10   2       74.81       88.98     16.25 o 
 -12  10   2      324.29      324.90     19.17 o 
 -11  10   2       69.41       69.11     12.17 o 
 -10  10   2      709.48      709.65     27.57 o 
  -9  10   2       60.59       70.16     11.23 o 
  -8  10   2       32.44        9.81      7.87 o 
  -7  10   2      155.63      148.27     10.33 o 
  -6  10   2      979.07      955.13     21.79 o 
  -5  10   2     1132.92     1181.76     22.08 o 
  -4  10   2     1172.57     1074.97     24.76 o 
  -3  10   2     1443.53     1530.88     20.60 o 
  -2  10   2     5340.79     5081.07     58.74 o 
  -1  10   2     1765.62     1761.02     23.85 o 
   0  10   2      378.53      361.94     18.06 o 
   1  10   2      334.87      300.14     11.16 o 
   2  10   2     1419.03     1268.12     25.86 o 
   3  10   2      711.07      698.36     22.09 o 
   4  10   2     6181.03     5936.62     65.54 o 
   5  10   2       55.83       52.74     10.57 o 
   6  10   2     7007.88     6752.62    100.64 o 
   7  10   2     1575.01     1543.75     34.26 o 
   8  10   2      130.44      178.95     18.74 o 
   9  10   2      321.15      362.64     18.69 o 
  10  10   2      335.37      322.56     18.74 o 
  11  10   2      171.06      195.65     16.69 o 
 -13  11   2       12.89       19.33     13.86 o 
 -12  11   2      202.06      209.91     19.18 o 
 -11  11   2      266.20      294.58     20.27 o 
 -10  11   2       71.50       53.89     13.08 o 
  -9  11   2      208.15      224.60     14.53 o 
  -8  11   2      519.25      522.82     16.73 o 
  -7  11   2      498.87      478.28     15.34 o 
  -6  11   2      179.46      164.36     10.22 o 
  -5  11   2       98.05       99.25      8.30 o 
  -4  11   2        6.01       -3.08      5.94 o 
  -3  11   2      645.21      630.01     14.12 o 
  -2  11   2     1624.08     1551.78     24.77 o 
  -1  11   2      307.42      298.26     14.11 o 
   0  11   2        1.22        3.30      5.77 o 
   1  11   2        7.38       -2.70      6.64 o 
   2  11   2       76.22       50.05      9.11 o 
   3  11   2      106.96      126.34     11.52 o 
   4  11   2        0.08      -12.12      8.08 o 
   5  11   2       66.12       61.66     11.45 o 
   6  11   2      473.04      460.62     21.01 o 
   7  11   2        4.82        7.35     10.19 o 
   8  11   2      172.99      139.91     15.26 o 
   9  11   2      100.10      107.94     13.69 o 
  10  11   2       13.26        5.40     10.34 o 
  11  11   2       80.76       49.08     14.38 o 
 -12  12   2       61.25       32.64     15.47 o 
 -11  12   2      342.42      340.15     22.66 o 
 -10  12   2       64.97       52.29     13.55 o 
  -9  12   2       15.97       12.16     11.09 o 
  -8  12   2       44.94       38.07     10.16 o 
  -7  12   2      160.07      151.66     12.22 o 
  -6  12   2      187.37      215.02     13.81 o 
  -5  12   2      518.47      558.94     14.77 o 
  -4  12   2      718.72      743.88     22.10 o 
  -3  12   2     2850.47     2840.53     39.29 o 
  -2  12   2       46.04       46.39      7.84 o 
  -1  12   2      908.69      907.58     20.26 o 
   0  12   2        7.50        6.22      6.48 o 
   1  12   2     1071.55     1062.09     25.10 o 
   2  12   2      156.35      158.61     12.68 o 
   3  12   2      513.74      528.63     20.07 o 
   4  12   2      704.13      710.56     23.19 o 
   5  12   2     2414.27     2491.81     43.23 o 
   6  12   2      311.54      256.13     17.40 o 
   7  12   2      380.03      389.19     20.79 o 
   8  12   2        0.68       -5.90     10.46 o 
   9  12   2      650.20      650.57     23.36 o 
  10  12   2        4.24       16.08     11.01 o 
 -12  13   2      135.51      141.48     17.99 o 
 -11  13   2        0.44       -4.66     12.37 o 
 -10  13   2      317.38      365.21     21.93 o 
  -9  13   2      102.29       85.07     20.47 o 
  -8  13   2      536.14      548.91     24.63 o 
  -7  13   2      106.01      112.47     11.61 o 
  -6  13   2      138.71      147.95     20.77 o 
  -5  13   2        0.02       -7.71     11.68 o 
  -4  13   2      408.33      394.38     22.81 o 
  -3  13   2       80.87       93.66     11.40 o 
  -2  13   2       31.83       24.49      9.34 o 
  -1  13   2      115.20      128.40     10.00 o 
   0  13   2      105.40       92.80     13.92 o 
   1  13   2      610.17      610.16     20.97 o 
   2  13   2        6.15       -5.28      8.23 o 
   3  13   2       27.43       11.41      9.72 o 
   4  13   2      111.23      111.55     13.59 o 
   5  13   2      201.78      182.20     15.64 o 
   6  13   2       19.61       14.22     10.73 o 
   7  13   2        0.04       -5.50     10.68 o 
   8  13   2       18.48       -0.65     11.71 o 
   9  13   2       18.07        9.39     10.52 o 
  10  13   2       44.07       27.36     11.81 o 
 -11  14   2      330.62      327.41     22.87 o 
 -10  14   2       18.17       24.81     13.38 o 
  -9  14   2      206.73      236.86     22.78 o 
  -8  14   2        8.68        4.47     14.64 o 
  -7  14   2      377.56      383.45     24.87 o 
  -6  14   2       23.19       23.96     14.57 o 
  -5  14   2      540.38      546.00     27.33 o 
  -4  14   2       18.78       15.71     14.05 o 
  -3  14   2     2654.70     2558.46     51.44 o 
  -2  14   2       78.29       88.98     27.83 o 
  -1  14   2     1102.45     1067.04     26.17 o 
   0  14   2        3.39        0.63      9.06 o 
   1  14   2     1633.29     1528.40     32.25 o 
   2  14   2       99.70       95.72     12.41 o 
   3  14   2      538.96      534.53     21.48 o 
   4  14   2        0.87        8.43     10.27 o 
   5  14   2      626.65      602.92     30.05 o 
   6  14   2        4.28       11.12     11.33 o 
   7  14   2      436.29      472.54     23.52 o 
   8  14   2        1.96        5.50     12.26 o 
   9  14   2      110.46      117.29     14.38 o 
 -10  15   2       42.25       30.26     17.60 o 
  -9  15   2       24.20       24.19     18.69 o 
  -8  15   2      225.62      233.11     26.98 o 
  -7  15   2       54.40       45.14     16.88 o 
  -6  15   2      226.77      234.30     21.94 o 
  -5  15   2        6.54      -15.63     12.68 o 
  -4  15   2      397.50      417.38     39.08 o 
  -3  15   2      857.64      866.77     32.22 o 
  -2  15   2       61.06       59.29     14.81 o 
  -1  15   2      104.06       97.61     15.59 o 
   0  15   2      797.89      836.73     32.01 o 
   1  15   2       84.53       75.15     15.98 o 
   2  15   2      102.53      109.60     13.33 o 
   3  15   2      361.14      381.83     20.22 o 
   4  15   2      388.75      356.62     20.22 o 
   5  15   2      122.72       87.24     15.91 o 
   6  15   2        0.03      -15.72     10.48 o 
   7  15   2      240.39      251.89     19.57 o 
   8  15   2       10.74       24.75     13.49 o 
  -9  16   2       59.47       77.17     18.66 o 
  -8  16   2      387.51      414.53     28.49 o 
  -7  16   2      178.01      165.19     20.52 o 
  -6  16   2      802.61      777.74     34.50 o 
  -5  16   2       88.15       80.76     17.94 o 
  -4  16   2      373.50      351.64     24.64 o 
  -3  16   2      168.68      174.26     19.56 o 
  -2  16   2      558.20      662.02     39.77 o 
  -1  16   2      241.16      154.62     27.60 o 
   0  16   2      881.86      884.18     33.85 o 
   1  16   2      416.76      426.76     27.19 o 
   2  16   2      898.58      855.04     53.97 o 
   3  16   2      326.52      375.00     25.62 o 
   4  16   2      291.22      300.38     24.88 o 
   5  16   2       61.55       50.70     16.77 o 
   6  16   2       96.83       97.55     15.83 o 
   7  16   2      136.69      149.35     17.79 o 
  -8  17   2       31.35       32.83     18.78 o 
  -7  17   2       16.23       23.08     16.98 o 
  -6  17   2       85.62      124.78     21.04 o 
  -5  17   2      121.35       94.24     19.43 o 
  -4  17   2       87.26      103.28     18.58 o 
  -3  17   2      135.28      155.28     42.86 o 
  -2  17   2      195.65      143.23     37.89 o 
  -1  17   2       19.72       -3.75     21.09 o 
   0  17   2       19.34      -23.47     19.46 o 
   1  17   2       18.22        4.96     15.19 o 
   2  17   2       41.09       33.49     16.73 o 
   3  17   2       22.16       51.09     17.69 o 
   4  17   2       18.18        5.16     16.31 o 
   5  17   2      176.51      142.59     21.36 o 
   6  17   2      132.67      163.08     22.51 o 
  -7  18   2        0.22      -10.76     16.55 o 
  -6  18   2      654.90      667.74     34.72 o 
  -5  18   2       30.57       45.68     17.90 o 
  -4  18   2       60.35       57.99     26.40 o 
  -3  18   2      127.68       91.62     27.04 o 
  -2  18   2      377.05      441.78     37.78 o 
  -1  18   2        2.75      -18.53     22.34 o 
   0  18   2      232.40      266.40     31.11 o 
   1  18   2       38.35       24.25     22.17 o 
   2  18   2      752.68      713.11     34.87 o 
   3  18   2       82.90      104.60     20.49 o 
   4  18   2      353.60      320.83     34.06 o 
   5  18   2       53.20       60.11     19.01 o 
  -5  19   2       86.71      102.45     53.57 o 
  -4  19   2        0.37      -26.72     22.96 o 
  -3  19   2       29.65        8.54     39.80 o 
  -2  19   2        0.14       -1.17     27.17 o 
  -1  19   2       72.20       10.84     31.00 o 
   0  19   2      366.03      353.39     36.21 o 
   1  19   2       66.74       40.25     26.78 o 
   2  19   2       43.75       -4.05     22.65 o 
   3  19   2       23.17       23.80     17.98 o 
  -2  20   2        9.70        9.98     25.28 o 
  -1  20   2      257.18      260.55     35.16 o 
   0  20   2      395.91      422.52     58.55 o 
 -15   0   3       85.79       74.74     23.16 o 
 -13   0   3        2.60       -2.77     19.96 o 
 -11   0   3      576.48      580.41     25.14 o 
  -9   0   3      931.23      879.52     26.58 o 
  -7   0   3     2952.72     2914.04     42.36 o 
  -5   0   3       29.32       30.76      6.55 o 
  -3   0   3    77974.70    74149.80   1174.86 o 
  -1   0   3     6169.80     6603.29     72.35 o 
   1   0   3     6487.06     6991.30     62.85 o 
   3   0   3       17.74       22.96      5.00 o 
   5   0   3     4610.64     4732.80     56.52 o 
   7   0   3     2795.33     2861.23     39.50 o 
   9   0   3     2270.90     2136.24     43.63 o 
  11   0   3     1184.35     1278.26     60.46 o 
  13   0   3        1.49      -17.77     24.11 o 
 -15   1   3       18.67        1.63     15.02 o 
 -14   1   3       62.00       64.13     12.68 o 
 -13   1   3       45.35       46.62     10.30 o 
 -12   1   3      707.43      706.69     20.18 o 
 -11   1   3      129.81      164.33     12.95 o 
 -10   1   3     1332.87     1270.86     30.29 o 
  -9   1   3      177.32      172.97     10.61 o 
  -8   1   3     1212.49     1091.91     19.20 o 
  -7   1   3     1229.61     1300.12     19.50 o 
  -6   1   3     1317.29     1245.15     17.61 o 
  -5   1   3       50.52       47.73      4.95 o 
  -4   1   3     1649.13     1630.12     17.22 o 
  -3   1   3       73.63       87.62      7.65 o 
  -2   1   3      946.32      815.36     14.58 o 
  -1   1   3      551.03      544.76     10.47 o 
   0   1   3     1165.37     1290.27     13.52 o 
   1   1   3     2617.28     2678.13     21.31 o 
   2   1   3      867.17      934.50     12.09 o 
   3   1   3      479.08      475.36     12.15 o 
   4   1   3      149.69      158.22      6.69 o 
   5   1   3      246.31      286.90      9.55 o 
   6   1   3      259.48      288.88      9.38 o 
   7   1   3       19.97       25.19      5.32 o 
   8   1   3      674.73      698.73     16.65 o 
   9   1   3       37.86       34.44     11.24 o 
  10   1   3      236.61      255.67     15.58 o 
  11   1   3       10.78       -3.20     11.20 o 
  12   1   3       71.48       46.49     19.33 o 
  13   1   3        0.05      -10.11     12.45 o 
 -15   2   3       27.31       39.04     13.55 o 
 -14   2   3       55.35       45.98     12.28 o 
 -13   2   3        8.66       11.26     10.58 o 
 -12   2   3      578.11      589.43     22.08 o 
 -11   2   3       16.63       21.34      9.37 o 
 -10   2   3      191.71      192.23     11.70 o 
  -9   2   3      531.64      502.08     14.89 o 
  -8   2   3      909.37      928.42     17.83 o 
  -7   2   3     3153.03     3142.24     36.33 o 
  -6   2   3     1237.70     1118.76     16.94 o 
  -5   2   3     1718.28     1862.67     20.38 o 
  -4   2   3      197.24      225.82      7.34 o 
  -3   2   3      371.55      377.97      8.18 o 
  -2   2   3       35.57       49.04      4.48 o 
  -1   2   3      138.23      168.67     10.06 o 
   0   2   3    21229.76    21953.61    121.39 o 
   1   2   3     3101.74     3354.05     25.16 o 
   2   2   3     1470.41     1437.56     15.36 o 
   3   2   3        8.24        8.57      3.23 o 
   4   2   3      187.07      164.51      6.34 o 
   5   2   3     2438.79     2311.09     23.22 o 
   6   2   3      154.14      126.01      7.03 o 
   7   2   3      115.61       91.80      7.40 o 
   8   2   3     2242.03     2138.95     29.72 o 
   9   2   3      768.92      810.80     19.86 o 
  10   2   3      513.14      551.69     18.09 o 
  11   2   3      504.35      544.54     26.51 o 
  12   2   3        2.73       -0.80     12.67 o 
  13   2   3       48.07       76.86     27.62 o 
 -15   3   3      180.89      187.99     17.38 o 
 -14   3   3        7.50        0.81     10.81 o 
 -13   3   3      222.68      231.76     16.03 o 
 -12   3   3       48.69       53.65     11.12 o 
 -11   3   3      212.61      204.98     12.54 o 
 -10   3   3      391.87      394.62     14.57 o 
  -9   3   3     2405.99     2311.39     29.70 o 
  -8   3   3     1365.94     1314.29     21.31 o 
  -7   3   3     1869.18     1693.78     23.22 o 
  -6   3   3      240.32      239.27      9.02 o 
  -5   3   3     3486.48     4005.56     33.12 o 
  -4   3   3       47.89       45.63      5.22 o 
  -3   3   3     1344.75     1327.36     14.88 o 
  -2   3   3      388.74      475.47      8.58 o 
  -1   3   3    37312.09    38291.53    228.43 o 
   0   3   3    34675.80    35955.62    215.24 o 
   1   3   3       35.61       16.79      4.43 o 
   2   3   3        1.14       11.21      2.96 o 
   3   3   3        5.76        4.52      2.84 o 
   4   3   3      965.12     1070.80     13.89 o 
   5   3   3       16.75       24.85      4.33 o 
   6   3   3        0.08       -1.52      4.41 o 
   7   3   3      233.28      238.68     15.22 o 
   8   3   3      684.68      677.24     17.62 o 
   9   3   3       69.89       51.87      9.16 o 
  10   3   3      263.40      294.17     14.94 o 
  11   3   3      142.57      175.90     14.59 o 
  12   3   3       90.12       75.08     15.27 o 
  13   3   3        2.72        0.97     14.69 o 
 -15   4   3        1.13      -13.68     13.31 o 
 -14   4   3       93.18      107.44     14.01 o 
 -13   4   3       18.30       12.27     10.87 o 
 -12   4   3      280.94      275.30     16.42 o 
 -11   4   3      159.72      156.72     12.61 o 
 -10   4   3     1329.68     1281.06     37.31 o 
  -9   4   3       67.89       72.79      8.81 o 
  -8   4   3      889.53      868.68     17.62 o 
  -7   4   3      465.87      474.26     13.23 o 
  -6   4   3     3476.91     3322.50     31.52 o 
  -5   4   3     2740.22     2757.55     26.51 o 
  -4   4   3      386.41      367.54     10.78 o 
  -3   4   3     1383.84     1561.55     17.74 o 
  -2   4   3      114.24      138.66      5.59 o 
  -1   4   3     7023.73     7533.69     54.04 o 
   0   4   3     8580.12     8807.38     61.63 o 
   1   4   3      138.47      177.52      4.94 o 
   2   4   3     8136.82     7711.76     46.26 o 
   3   4   3     2488.85     2528.69     23.52 o 
   4   4   3     3811.65     3754.46     32.35 o 
   5   4   3       41.26       34.60      4.98 o 
   6   4   3     1256.21     1186.49     21.75 o 
   7   4   3       39.80       38.34      7.78 o 
   8   4   3     1448.67     1422.72     24.65 o 
   9   4   3        0.20       -0.50      7.71 o 
  10   4   3      418.52      497.05     18.22 o 
  11   4   3      196.21      201.75     14.45 o 
  12   4   3      203.76      238.19     17.57 o 
 -15   5   3      133.03      138.30     16.20 o 
 -14   5   3        0.41      -10.86     10.70 o 
 -13   5   3        1.63        8.95     10.45 o 
 -12   5   3       95.92       85.04     12.18 o 
 -11   5   3      295.49      318.99     16.18 o 
 -10   5   3       28.41       21.67      8.87 o 
  -9   5   3      693.02      704.66     17.89 o 
  -8   5   3      353.55      305.19     12.21 o 
  -7   5   3      963.82      915.93     17.12 o 
  -6   5   3     2204.36     2541.54     27.32 o 
  -5   5   3     2316.21     2107.44     23.06 o 
  -4   5   3     4609.50     4560.64     35.72 o 
  -3   5   3        7.00        7.15      3.68 o 
  -2   5   3      305.80      327.52      9.23 o 
  -1   5   3     2911.91     3034.71     28.83 o 
   0   5   3      407.95      384.27     11.03 o 
   1   5   3       17.20       20.14      4.60 o 
   2   5   3     5277.82     5745.47     45.83 o 
   3   5   3      422.23      510.86     12.33 o 
   4   5   3       21.25       18.67      5.34 o 
   5   5   3      370.13      360.48     12.34 o 
   6   5   3      293.88      269.30     12.18 o 
   7   5   3       76.27       70.65     11.27 o 
   8   5   3      831.83      786.95     19.26 o 
   9   5   3      231.31      226.47     13.05 o 
  10   5   3       67.99       76.47     10.71 o 
  11   5   3       15.39       14.31      9.51 o 
  12   5   3        0.15       -7.34     10.63 o 
 -15   6   3       33.45       20.86     12.96 o 
 -14   6   3       12.42       -5.68     10.83 o 
 -13   6   3       98.36       80.72     12.89 o 
 -12   6   3       27.51       23.18     10.37 o 
 -11   6   3      254.23      283.31     15.69 o 
 -10   6   3      701.76      617.80     21.19 o 
  -9   6   3      829.30      841.54     19.11 o 
  -8   6   3     2933.02     2855.08     32.96 o 
  -7   6   3      269.61      245.90     14.11 o 
  -6   6   3      304.79      362.15     11.36 o 
  -5   6   3        4.10        6.18      4.89 o 
  -4   6   3     5460.44     5565.30     42.25 o 
  -3   6   3     4381.09     4150.80     32.93 o 
  -2   6   3     4340.85     4394.78     33.24 o 
  -1   6   3     1614.93     1616.19     20.60 o 
   0   6   3     7398.14     7184.90     72.22 o 
   1   6   3      137.90      136.27      7.24 o 
   2   6   3     1982.73     2035.88     23.29 o 
   3   6   3     4570.62     4551.40     41.36 o 
   4   6   3     4297.73     4178.86     41.04 o 
   5   6   3     1935.97     1907.21     27.12 o 
   6   6   3     4210.41     3967.70     43.85 o 
   7   6   3     1412.84     1318.59     27.16 o 
   8   6   3      600.75      562.10     18.75 o 
   9   6   3      382.30      387.24     15.80 o 
  10   6   3      151.45      185.79     13.54 o 
  11   6   3        5.67       -7.57      9.59 o 
  12   6   3      256.52      335.91     23.09 o 
 -15   7   3       91.43       95.55     15.66 o 
 -14   7   3        6.85        3.63     15.59 o 
 -13   7   3        0.98        3.89     10.31 o 
 -12   7   3       42.46       47.45     11.50 o 
 -11   7   3       11.31       -7.90      8.97 o 
 -10   7   3      438.82      423.13     22.87 o 
  -9   7   3      225.65      228.42     13.04 o 
  -8   7   3      202.24      168.66     10.85 o 
  -7   7   3      791.87      865.14     17.90 o 
  -6   7   3      764.88      745.85     15.26 o 
  -5   7   3      280.90      324.10     10.57 o 
  -4   7   3     1515.35     1636.88     22.25 o 
  -3   7   3     1354.61     1319.42     18.36 o 
  -2   7   3      379.79      442.00     14.43 o 
  -1   7   3      114.45       98.14      7.10 o 
   0   7   3      121.39      131.76      7.66 o 
   1   7   3      488.62      473.18     11.93 o 
   2   7   3      330.78      372.58     12.23 o 
   3   7   3      456.88      452.03     12.62 o 
   4   7   3      369.26      318.73     12.29 o 
   5   7   3      794.00      771.03     18.18 o 
   6   7   3      223.09      230.28     12.70 o 
   7   7   3       94.64       99.06     18.33 o 
   8   7   3       47.33       44.55     13.56 o 
   9   7   3      160.45      144.04     13.11 o 
  10   7   3        1.99       -6.60      8.89 o 
  11   7   3      179.83      180.03     17.82 o 
  12   7   3        0.30       -3.87     12.28 o 
 -14   8   3       59.98       30.63     12.92 o 
 -13   8   3       84.33       80.38     13.55 o 
 -12   8   3       96.38       52.41     11.69 o 
 -11   8   3      516.25      497.83     19.87 o 
 -10   8   3      356.17      355.68     16.91 o 
  -9   8   3      176.39      172.79     12.80 o 
  -8   8   3       20.67       17.62      8.13 o 
  -7   8   3     1073.79     1064.17     19.72 o 
  -6   8   3        9.10        9.02      6.14 o 
  -5   8   3     4040.69     3994.64     36.41 o 
  -4   8   3        0.49       -2.85      4.53 o 
  -3   8   3     4779.09     4428.93     36.56 o 
  -2   8   3      306.07      321.00      8.72 o 
  -1   8   3     4503.60     4276.52     40.27 o 
   0   8   3       15.15       14.36      5.20 o 
   1   8   3     1188.77     1102.62     17.98 o 
   2   8   3      524.46      542.58     18.13 o 
   3   8   3     4955.58     4796.80     44.92 o 
   4   8   3       83.81       78.17      9.88 o 
   5   8   3     6873.15     6586.37     70.65 o 
   6   8   3      855.96      720.83     40.14 o 
   7   8   3     2660.98     2635.62     49.74 o 
   8   8   3      418.77      415.58     20.63 o 
   9   8   3      346.83      393.54     19.50 o 
  10   8   3       95.29      109.51     13.37 o 
  11   8   3       80.77       99.21     13.76 o 
 -14   9   3       69.13       67.90     15.79 o 
 -13   9   3        1.41        4.22     16.03 o 
 -12   9   3      289.26      310.15     17.87 o 
 -11   9   3      144.34       96.51     12.81 o 
 -10   9   3      373.83      419.78     18.37 o 
  -9   9   3       32.18       10.10      8.75 o 
  -8   9   3      274.41      275.13     14.05 o 
  -7   9   3        8.43        8.97      7.29 o 
  -6   9   3      241.14      240.96     10.59 o 
  -5   9   3        0.03        0.33      5.26 o 
  -4   9   3     2765.08     2752.13     31.70 o 
  -3   9   3       30.92       36.50      4.82 o 
  -2   9   3     5008.93     5319.58     41.60 o 
  -1   9   3      743.04      704.67     15.95 o 
   0   9   3      576.76      636.19     15.10 o 
   1   9   3       12.48        4.50      4.77 o 
   2   9   3      157.60      139.82     10.42 o 
   3   9   3      171.54      215.15     12.77 o 
   4   9   3       33.99       24.62      8.62 o 
   5   9   3       95.90      120.68     12.15 o 
   6   9   3      187.17      183.63     15.24 o 
   7   9   3       72.70       67.35     11.98 o 
   8   9   3       97.75      102.07     13.48 o 
   9   9   3        2.46      -13.11      8.74 o 
  10   9   3      110.46      128.76     13.91 o 
  11   9   3      314.79      305.61     19.35 o 
 -13  10   3      167.59      193.50     17.28 o 
 -12  10   3       87.88      111.07     13.90 o 
 -11  10   3      121.89       97.61     12.76 o 
 -10  10   3        0.33       -0.81      9.11 o 
  -9  10   3      168.70      178.48     13.24 o 
  -8  10   3       10.90       10.43      8.51 o 
  -7  10   3       16.37       14.84      8.29 o 
  -6  10   3      632.96      635.24     17.32 o 
  -5  10   3     2487.00     2445.15     25.68 o 
  -4  10   3      418.71      433.48     10.75 o 
  -3  10   3     6205.40     6270.55     44.01 o 
  -2  10   3       58.83       65.23      7.95 o 
  -1  10   3     1904.33     1812.16     26.19 o 
   0  10   3      498.70      449.32     14.93 o 
   1  10   3      990.53      923.44     31.26 o 
   2  10   3      166.26      164.34     12.06 o 
   3  10   3     2287.54     1998.02     34.48 o 
   4  10   3     2116.36     2177.84     37.61 o 
   5  10   3     4983.46     4857.97     61.04 o 
   6  10   3       22.66       31.85     12.81 o 
   7  10   3      447.79      414.42     20.79 o 
   8  10   3      258.87      289.58     18.74 o 
   9  10   3      440.87      521.60     28.94 o 
  10  10   3        4.35       10.71     10.32 o 
  11  10   3       20.18       36.40     16.34 o 
 -13  11   3      143.65      186.27     21.74 o 
 -12  11   3      217.64      211.60     16.80 o 
 -11  11   3      122.00      105.42     14.75 o 
 -10  11   3      118.28      123.50     15.49 o 
  -9  11   3       14.62        9.56      9.40 o 
  -8  11   3       71.61       58.18     11.94 o 
  -7  11   3       64.71       69.13     10.21 o 
  -6  11   3      122.04      118.65     10.70 o 
  -5  11   3        6.38       11.10      5.77 o 
  -4  11   3      334.16      362.00     11.88 o 
  -3  11   3      841.92      967.13     20.98 o 
  -2  11   3     4799.22     4767.47     48.42 o 
  -1  11   3     1189.67     1225.89     22.49 o 
   0  11   3      207.19      198.88     10.73 o 
   1  11   3       11.22       13.13      7.79 o 
   2  11   3        2.34       -7.20      7.13 o 
   3  11   3       55.59       78.58     10.96 o 
   4  11   3        4.87       -6.15      8.96 o 
   5  11   3       46.64       33.45     10.75 o 
   6  11   3        3.58        4.27      9.88 o 
   7  11   3      319.71      295.86     20.23 o 
   8  11   3       19.14       26.29     11.71 o 
   9  11   3       10.06        9.55     11.56 o 
  10  11   3      202.02      194.41     16.64 o 
 -13  12   3       87.00       86.62     16.50 o 
 -12  12   3      128.84      132.76     17.82 o 
 -11  12   3      100.22       94.34     15.32 o 
 -10  12   3       74.91       85.66     14.10 o 
  -9  12   3       14.25        5.07      9.32 o 
  -8  12   3       20.98       31.65      9.65 o 
  -7  12   3      127.43      114.89     14.38 o 
  -6  12   3     1330.04     1294.69     25.27 o 
  -5  12   3     1785.81     1706.25     33.14 o 
  -4  12   3     2325.33     2305.45     33.36 o 
  -3  12   3     1244.63     1212.50     27.92 o 
  -2  12   3     5374.99     5315.64     53.23 o 
  -1  12   3      502.40      492.97     16.22 o 
   0  12   3      247.16      226.07     14.09 o 
   1  12   3        3.90       -6.31      7.49 o 
   2  12   3     1426.86     1335.06     29.20 o 
   3  12   3       90.47      114.87     12.50 o 
   4  12   3      882.31      874.46     26.45 o 
   5  12   3      441.72      459.00     21.14 o 
   6  12   3     2105.95     1975.62     48.90 o 
   7  12   3      337.28      353.96     24.63 o 
   8  12   3      432.43      449.98     23.54 o 
   9  12   3        9.28        5.97     12.13 o 
  10  12   3       63.96       53.50     12.78 o 
 -12  13   3        3.05        0.47     12.95 o 
 -11  13   3       92.59       89.99     15.91 o 
 -10  13   3      354.91      344.45     21.21 o 
  -9  13   3       48.87       62.79     16.13 o 
  -8  13   3      164.06      165.23     18.66 o 
  -7  13   3      454.18      491.54     26.47 o 
  -6  13   3       23.02       24.99     10.87 o 
  -5  13   3        6.81       -4.23     10.05 o 
  -4  13   3      279.22      306.15     16.56 o 
  -3  13   3      581.27      609.39     19.05 o 
  -2  13   3      983.65     1055.31     26.19 o 
  -1  13   3      431.82      420.58     23.31 o 
   0  13   3      476.16      448.83     18.61 o 
   1  13   3       81.83       79.44     11.75 o 
   2  13   3       14.09       13.04      9.22 o 
   3  13   3       22.06       12.68      9.76 o 
   4  13   3        0.13      -13.60      9.07 o 
   5  13   3       10.65        4.98     10.39 o 
   6  13   3      211.64      208.23     17.38 o 
   7  13   3      179.44      160.55     16.94 o 
   8  13   3      206.70      216.67     18.60 o 
   9  13   3       16.48       32.37     13.15 o 
 -11  14   3        8.34       32.79     17.17 o 
 -10  14   3      160.18      180.07     21.57 o 
  -9  14   3       13.35       10.05     14.60 o 
  -8  14   3      138.11      157.73     19.99 o 
  -7  14   3      311.30      338.08     24.20 o 
  -6  14   3      419.02      417.35     25.32 o 
  -5  14   3        7.62        0.65     13.02 o 
  -4  14   3     2308.93     2374.77     50.64 o 
  -3  14   3      409.13      380.75     32.48 o 
  -2  14   3     1605.86     1590.17     28.81 o 
  -1  14   3      155.55      179.11     14.19 o 
   0  14   3      513.28      510.99     20.99 o 
   1  14   3      335.42      385.38     18.83 o 
   2  14   3       13.65        3.04      9.85 o 
   3  14   3        1.95       -2.32      9.86 o 
   4  14   3      128.45       96.52     20.44 o 
   5  14   3       96.06      107.31     14.80 o 
   6  14   3     1105.50      986.81     30.98 o 
   7  14   3        6.95        0.74     11.88 o 
   8  14   3      581.27      556.65     47.57 o 
 -10  15   3       33.57       42.62     17.72 o 
  -9  15   3      392.87      394.35     27.95 o 
  -8  15   3       91.09       75.55     17.80 o 
  -7  15   3      368.62      445.55     27.51 o 
  -6  15   3       28.06       16.31     21.70 o 
  -5  15   3      179.24      184.78     21.01 o 
  -4  15   3      117.32      134.67     18.00 o 
  -3  15   3      319.42      323.09     22.67 o 
  -2  15   3        8.89       15.43     13.45 o 
  -1  15   3      662.53      613.79     35.36 o 
   0  15   3        1.15       -8.71      9.61 o 
   1  15   3     1223.05     1107.24     29.36 o 
   2  15   3       39.61       33.09     12.05 o 
   3  15   3        0.25      -14.98     10.21 o 
   4  15   3       33.32       18.10     12.33 o 
   5  15   3       56.38       62.20     13.46 o 
   6  15   3      177.25      180.44     18.21 o 
   7  15   3       81.46       62.28     14.88 o 
   8  15   3      113.27       80.53     17.12 o 
 -10  16   3       10.08       13.94     16.91 o 
  -9  16   3      347.17      358.25     28.31 o 
  -8  16   3       53.93       33.88     17.50 o 
  -7  16   3      320.00      293.77     24.72 o 
  -6  16   3      141.75      124.03     19.47 o 
  -5  16   3      132.67      158.28     20.41 o 
  -4  16   3      260.18      238.51     21.87 o 
  -3  16   3      267.23      280.02     60.85 o 
  -2  16   3      227.68      214.45     29.09 o 
  -1  16   3      138.84      109.77     17.77 o 
   0  16   3       30.71       22.80     15.64 o 
   1  16   3       35.02       54.83     16.54 o 
   2  16   3        4.97       -9.59     13.65 o 
   3  16   3      335.26      366.95     21.09 o 
   4  16   3       83.74       87.73     14.93 o 
   5  16   3       39.52       50.07     14.14 o 
   6  16   3      210.03      171.32     17.83 o 
   7  16   3       62.69       67.91     16.07 o 
  -8  17   3      217.73      213.20     24.40 o 
  -7  17   3       28.60        3.90     16.71 o 
  -6  17   3      160.76      184.91     22.43 o 
  -5  17   3       25.07        3.70     32.50 o 
  -4  17   3      160.03      147.39     27.01 o 
  -3  17   3      130.32      109.78     44.39 o 
  -2  17   3      169.55      176.43     28.68 o 
  -1  17   3        2.00      -13.93     20.16 o 
   0  17   3      450.97      470.76     28.00 o 
   1  17   3        2.25      -19.23     15.05 o 
   2  17   3      207.15      263.77     36.19 o 
   3  17   3       23.93        0.21     14.68 o 
   4  17   3        0.37      -15.12     14.42 o 
   5  17   3      206.63      169.96     22.74 o 
   6  17   3        8.25       17.73     15.71 o 
  -7  18   3      249.79      277.28     42.81 o 
  -6  18   3       22.57       11.87     17.22 o 
  -5  18   3      407.87      461.65     38.22 o 
  -4  18   3        3.89      -31.38     30.61 o 
  -3  18   3       68.85       51.79     24.88 o 
  -2  18   3       22.49      -37.31     24.87 o 
  -1  18   3      325.89      409.31     37.84 o 
   0  18   3       32.83      -13.16     23.54 o 
   1  18   3      255.66      299.46     46.95 o 
   2  18   3      155.29      149.36     27.09 o 
   3  18   3      329.06      378.76     28.57 o 
   4  18   3       13.61       -1.11     16.38 o 
  -5  19   3        2.22      -24.18     23.97 o 
  -4  19   3       18.43      -15.49     27.55 o 
  -3  19   3       38.95       37.56     48.98 o 
  -2  19   3       15.71      -13.70     22.62 o 
  -1  19   3      182.46      197.22     40.18 o 
   0  19   3        8.03       -3.34     49.37 o 
   1  19   3       89.54       25.74     34.06 o 
   2  19   3       78.79       96.60     20.53 o 
   3  19   3       29.55       -7.06     16.90 o 
 -16   0   4        3.16       -8.70     18.75 o 
 -14   0   4        4.91       -1.55     13.47 o 
 -12   0   4      254.74      285.74     21.06 o 
 -10   0   4      823.10      745.15     26.52 o 
  -8   0   4     2616.27     2589.61     42.01 o 
  -6   0   4     1612.97     1598.19     28.31 o 
  -4   0   4     3869.83     4143.88     44.18 o 
  -2   0   4     1591.22     1389.12     33.68 o 
   0   0   4    13885.83    13965.84    114.34 o 
   2   0   4     2953.22     2692.36     34.39 o 
   4   0   4       16.01        0.77      5.44 o 
   6   0   4     1460.63     1485.24     32.58 o 
   8   0   4     2421.64     2331.84     38.53 o 
  10   0   4     2281.80     2344.48     79.60 o 
  12   0   4      131.31      131.37     24.58 o 
 -16   1   4        9.99        0.21     14.55 o 
 -15   1   4      239.08      272.29     18.90 o 
 -14   1   4       74.96       74.73     11.45 o 
 -13   1   4      439.33      452.13     18.09 o 
 -12   1   4       27.85       49.88     10.07 o 
 -11   1   4     1330.87     1339.61     25.28 o 
 -10   1   4      118.34      118.24     10.44 o 
  -9   1   4     1051.66     1105.62     20.66 o 
  -8   1   4      585.55      566.20     14.88 o 
  -7   1   4     2122.66     1983.09     25.44 o 
  -6   1   4     2930.74     2887.38     28.15 o 
  -5   1   4     1790.26     1690.26     18.96 o 
  -4   1   4      979.96     1091.43     13.58 o 
  -3   1   4     4985.08     4769.12     41.14 o 
  -2   1   4      158.83      138.97      6.14 o 
  -1   1   4     2575.21     2824.46     24.43 o 
   0   1   4     5381.70     5975.10     39.28 o 
   1   1   4     3206.73     3321.83     28.24 o 
   2   1   4     3824.16     3971.67     31.53 o 
   3   1   4     1806.34     2011.11     28.62 o 
   4   1   4     2316.99     2374.85     25.36 o 
   5   1   4       93.01      110.14      7.10 o 
   6   1   4       28.80       27.25      5.39 o 
   7   1   4      152.91      151.63      8.38 o 
   8   1   4        0.73        0.73      6.53 o 
   9   1   4       69.30       63.48      9.56 o 
  10   1   4       36.76       24.32     13.92 o 
  11   1   4       91.23      103.13     15.68 o 
  12   1   4       37.80       48.76     14.46 o 
 -16   2   4       14.56       10.85     13.46 o 
 -15   2   4        0.10       -0.99     12.96 o 
 -14   2   4       10.99        3.89     10.67 o 
 -13   2   4       86.99       75.92     11.15 o 
 -12   2   4      189.48      220.92     13.61 o 
 -11   2   4       93.45       83.41     10.42 o 
 -10   2   4      398.34      396.25     14.71 o 
  -9   2   4      900.85      811.63     17.98 o 
  -8   2   4      219.59      234.66     10.64 o 
  -7   2   4      244.54      231.41      9.59 o 
  -6   2   4     2046.86     1976.80     22.71 o 
  -5   2   4     3876.71     3629.24     30.64 o 
  -4   2   4     1223.37     1344.09     15.59 o 
  -3   2   4       73.73       76.59      6.36 o 
  -2   2   4      275.85      295.47     12.40 o 
  -1   2   4     4323.06     4580.75     35.52 o 
   0   2   4     3843.28     3962.22     28.76 o 
   1   2   4      100.73      111.28      4.88 o 
   2   2   4     2835.09     2848.45     25.34 o 
   3   2   4     1063.98     1036.09     14.95 o 
   4   2   4     1018.75      962.25     18.88 o 
   5   2   4      181.64      177.87      7.64 o 
   6   2   4      262.13      214.44      8.94 o 
   7   2   4     1267.26     1140.26     26.24 o 
   8   2   4      804.90      832.78     22.70 o 
   9   2   4      505.91      514.21     20.54 o 
  10   2   4     1243.10     1222.89     27.69 o 
  11   2   4      286.26      306.36     20.40 o 
  12   2   4      156.51      156.48     18.07 o 
 -16   3   4       99.62      106.71     16.05 o 
 -15   3   4       27.21       14.84     11.83 o 
 -14   3   4       65.31       64.09     12.74 o 
 -13   3   4       15.90       10.25      9.99 o 
 -12   3   4       97.63       86.48     11.13 o 
 -11   3   4     1197.69     1168.94     23.94 o 
 -10   3   4     2219.07     2065.33     33.20 o 
  -9   3   4      569.30      601.38     17.17 o 
  -8   3   4      315.95      299.85     11.43 o 
  -7   3   4     1120.13     1257.42     19.86 o 
  -6   3   4     5618.23     5602.12     43.99 o 
  -5   3   4      273.26      255.70      8.62 o 
  -4   3   4     1315.73     1360.55     16.09 o 
  -3   3   4        2.91        6.50      3.56 o 
  -2   3   4       40.04       42.39      5.18 o 
  -1   3   4     5453.91     5394.18     36.34 o 
   0   3   4      176.75      193.22      8.21 o 
   1   3   4      626.41      695.14     11.10 o 
   2   3   4     3206.45     3195.36     27.34 o 
   3   3   4      123.93       81.94      7.42 o 
   4   3   4      197.46      193.64      7.25 o 
   5   3   4      185.17      202.97      8.13 o 
   6   3   4        5.20       -4.93      4.95 o 
   7   3   4       62.79       81.09      9.03 o 
   8   3   4      305.73      280.49     13.39 o 
   9   3   4      179.70      217.07     13.13 o 
  10   3   4        0.02      -12.43      8.29 o 
  11   3   4       98.16       87.13     14.48 o 
  12   3   4        1.33      -12.55     12.88 o 
 -15   4   4       14.54       -5.62     11.95 o 
 -14   4   4       23.35       15.35     11.48 o 
 -13   4   4       71.49       81.87     12.33 o 
 -12   4   4      275.19      230.07     19.95 o 
 -11   4   4        1.19       -6.15      7.80 o 
 -10   4   4        9.34       -5.70      7.35 o 
  -9   4   4     1175.67     1114.57     21.24 o 
  -8   4   4      460.88      482.26     14.22 o 
  -7   4   4       61.46       38.34      6.34 o 
  -6   4   4      893.45     1006.22     16.48 o 
  -5   4   4     2631.02     2663.61     26.16 o 
  -4   4   4     4808.07     4819.95     36.65 o 
  -3   4   4      171.91      189.67      6.97 o 
  -2   4   4      541.10      507.52      9.47 o 
  -1   4   4     8304.81     8507.72     61.03 o 
   0   4   4      200.50      221.32      6.31 o 
   1   4   4    10591.78    11057.19     69.25 o 
   2   4   4        0.58       10.91      4.57 o 
   3   4   4     2451.78     2210.35     22.81 o 
   4   4   4      237.22      229.04      8.75 o 
   5   4   4     1258.84     1144.84     20.81 o 
   6   4   4       37.90       43.11      7.68 o 
   7   4   4      802.85      792.49     21.32 o 
   8   4   4      225.79      218.40     13.95 o 
   9   4   4     1269.39     1278.36     25.81 o 
  10   4   4       99.79       92.67     11.62 o 
  11   4   4      354.61      421.49     18.70 o 
  12   4   4      112.92      133.27     22.65 o 
 -15   5   4       29.87       32.22     12.19 o 
 -14   5   4      190.57      244.11     18.92 o 
 -13   5   4      142.12      137.38     14.29 o 
 -12   5   4      108.32       99.46     12.24 o 
 -11   5   4      542.08      507.50     19.07 o 
 -10   5   4     1556.23     1459.67     35.54 o 
  -9   5   4      217.01      216.69     11.95 o 
  -8   5   4     1953.95     1987.74     29.26 o 
  -7   5   4        0.44       -3.33      6.22 o 
  -6   5   4     1950.88     1975.68     24.02 o 
  -5   5   4     4009.43     4503.65     37.34 o 
  -4   5   4      299.81      433.91     10.47 o 
  -3   5   4      774.64      805.85     12.55 o 
  -2   5   4     2049.34     1941.97     26.09 o 
  -1   5   4      623.34      671.82     13.52 o 
   0   5   4     4468.35     4684.88     40.19 o 
   1   5   4       29.25       26.54      3.36 o 
   2   5   4     1097.79     1083.80     13.10 o 
   3   5   4      199.82      230.02      8.11 o 
   4   5   4      894.09      934.52     18.04 o 
   5   5   4      522.53      492.07     16.84 o 
   6   5   4      256.11      280.22     12.83 o 
   7   5   4      321.97      322.36     14.59 o 
   8   5   4        4.15        4.62      8.43 o 
   9   5   4       11.58       17.81      8.74 o 
  10   5   4       92.70      108.15     12.02 o 
  11   5   4       11.93       -6.30     10.27 o 
  12   5   4        1.58        1.67     12.42 o 
 -15   6   4       18.99       30.33     12.64 o 
 -14   6   4       17.39       29.08     12.37 o 
 -13   6   4       35.82       38.10     10.99 o 
 -12   6   4      265.15      232.94     15.73 o 
 -11   6   4      121.16      125.23     14.74 o 
 -10   6   4      171.43      162.03     12.15 o 
  -9   6   4      687.73      660.14     17.94 o 
  -8   6   4       56.03       66.90      8.36 o 
  -7   6   4     1977.68     1654.56     23.26 o 
  -6   6   4      172.92      194.79      9.03 o 
  -5   6   4     3966.45     4185.68     36.10 o 
  -4   6   4      144.74      172.76      7.93 o 
  -3   6   4     3623.93     3678.00     30.84 o 
  -2   6   4     1678.25     1609.05     26.35 o 
  -1   6   4     4869.02     4941.32     42.91 o 
   0   6   4     6442.52     6782.22     54.00 o 
   1   6   4     8367.33     8042.94     54.18 o 
   2   6   4     4130.50     4090.05     33.37 o 
   3   6   4     1678.28     1574.70     22.31 o 
   4   6   4      391.47      402.37     12.79 o 
   5   6   4     1093.07      992.71     20.45 o 
   6   6   4     1322.29     1279.42     24.65 o 
   7   6   4      682.22      675.16     21.42 o 
   8   6   4        7.88        1.83      8.77 o 
   9   6   4      614.31      631.77     21.56 o 
  10   6   4        3.09        6.02      9.71 o 
  11   6   4      419.61      503.93     28.94 o 
 -15   7   4      197.01      240.02     18.58 o 
 -14   7   4       13.30       -0.03     11.49 o 
 -13   7   4      378.48      405.30     19.93 o 
 -12   7   4        6.01       15.66     10.08 o 
 -11   7   4      147.53      135.91     12.51 o 
 -10   7   4      231.25      249.10     16.65 o 
  -9   7   4       68.41       58.67      8.98 o 
  -8   7   4      515.31      435.56     17.07 o 
  -7   7   4     1216.42     1129.65     19.75 o 
  -6   7   4      496.44      516.17     13.45 o 
  -5   7   4     1014.38     1020.07     16.71 o 
  -4   7   4        9.33       24.47      5.09 o 
  -3   7   4     1309.37     1283.81     16.94 o 
  -2   7   4       35.10       27.19      5.89 o 
  -1   7   4      411.66      518.31     13.45 o 
   0   7   4     5104.24     5362.31     46.75 o 
   1   7   4     5072.42     5065.45     45.01 o 
   2   7   4      929.41      930.29     16.04 o 
   3   7   4      103.45       97.83     12.00 o 
   4   7   4      335.13      362.08     12.88 o 
   5   7   4      490.07      425.08     17.54 o 
   6   7   4      112.38      112.52     12.50 o 
   7   7   4      219.80      217.28     15.47 o 
   8   7   4      125.78      117.97     13.72 o 
   9   7   4      347.41      308.64     16.93 o 
  10   7   4        1.98        2.19      9.41 o 
  11   7   4        9.50        3.71     10.47 o 
 -14   8   4       38.10       53.80     13.62 o 
 -13   8   4        2.02       -3.13     10.50 o 
 -12   8   4      139.92      142.48     13.63 o 
 -11   8   4       58.50       60.74     11.22 o 
 -10   8   4       66.58       75.76     11.40 o 
  -9   8   4       59.36       77.28     10.31 o 
  -8   8   4      824.75      821.31     18.79 o 
  -7   8   4       43.69       55.33      9.79 o 
  -6   8   4      610.01      565.74     15.19 o 
  -5   8   4      605.73      663.73     16.51 o 
  -4   8   4     5488.82     5151.79     42.02 o 
  -3   8   4      562.71      592.51     20.18 o 
  -2   8   4     5289.21     5199.24     47.49 o 
  -1   8   4      571.11      601.94     15.00 o 
   0   8   4     4002.57     4019.56     39.67 o 
   1   8   4        1.64       -4.26      5.63 o 
   2   8   4     1684.71     1678.49     29.07 o 
   3   8   4        5.39       23.32      7.81 o 
   4   8   4     4275.48     4002.54     51.08 o 
   5   8   4      195.92      214.72     13.90 o 
   6   8   4     1323.04     1274.89     30.27 o 
   7   8   4        1.93      -12.68      8.45 o 
   8   8   4       93.77      100.26     13.35 o 
   9   8   4       24.98       23.78     11.40 o 
  10   8   4      267.00      289.35     18.02 o 
  11   8   4       50.49       37.30     12.30 o 
 -14   9   4       51.77       38.04     19.58 o 
 -13   9   4      313.17      325.99     19.23 o 
 -12   9   4       51.84       83.77     12.47 o 
 -11   9   4       72.19       83.88     11.59 o 
 -10   9   4      261.04      232.54     14.70 o 
  -9   9   4       32.42       22.36      8.99 o 
  -8   9   4      508.13      491.46     17.06 o 
  -7   9   4      252.54      253.56     11.96 o 
  -6   9   4       20.79       26.71      6.82 o 
  -5   9   4     2357.20     2301.26     26.89 o 
  -4   9   4      101.80      124.22      7.95 o 
  -3   9   4     1745.96     1778.77     21.46 o 
  -2   9   4      699.31      759.82     17.45 o 
  -1   9   4      551.85      565.78     15.14 o 
   0   9   4        0.43        0.34      5.86 o 
   1   9   4      739.28      826.36     21.20 o 
   2   9   4       16.13       12.44      7.79 o 
   3   9   4      151.16      146.14     11.83 o 
   4   9   4       71.16       64.44     11.82 o 
   5   9   4       20.53       21.53      9.26 o 
   6   9   4      358.40      361.36     18.45 o 
   7   9   4       76.53       62.91     11.67 o 
   8   9   4       14.65       14.23     10.96 o 
   9   9   4        2.68        5.22     11.37 o 
  10   9   4       11.65        6.48     17.57 o 
 -14  10   4      119.82      138.72     19.38 o 
 -13  10   4        7.06       -4.31     10.88 o 
 -12  10   4       29.93       21.15     11.53 o 
 -11  10   4       19.77        7.85     10.77 o 
 -10  10   4       62.70       70.60     11.28 o 
  -9  10   4      266.06      252.69     14.64 o 
  -8  10   4       32.14       40.18      9.30 o 
  -7  10   4      458.11      452.18     17.67 o 
  -6  10   4     1770.14     1732.55     30.84 o 
  -5  10   4     1400.93     1329.35     21.13 o 
  -4  10   4     1865.18     1895.91     28.57 o 
  -3  10   4      316.57      311.56     13.40 o 
  -2  10   4     4009.45     4121.11     46.87 o 
  -1  10   4       44.01       37.26      7.37 o 
   0  10   4      906.70      836.75     18.44 o 
   1  10   4      123.26      110.53     10.79 o 
   2  10   4     2659.89     2413.59     38.25 o 
   3  10   4     1148.61     1136.38     29.72 o 
   4  10   4      103.79      101.83     12.03 o 
   5  10   4      162.42      134.80     13.76 o 
   6  10   4      903.99      859.67     26.41 o 
   7  10   4       67.53       72.62     12.99 o 
   8  10   4      430.43      460.39     27.29 o 
   9  10   4      126.72      135.86     16.41 o 
  10  10   4      272.56      288.41     18.64 o 
 -13  11   4      235.99      258.52     18.55 o 
 -12  11   4      182.88      173.31     15.88 o 
 -11  11   4       11.19       13.17     10.55 o 
 -10  11   4        6.89       -0.80      9.21 o 
  -9  11   4      107.81      100.32     12.47 o 
  -8  11   4       95.98      101.25     11.36 o 
  -7  11   4      593.28      556.24     18.38 o 
  -6  11   4       30.11       37.03      8.79 o 
  -5  11   4     3461.54     3439.43     41.52 o 
  -4  11   4      469.71      460.23     17.32 o 
  -3  11   4     1140.39     1205.75     23.88 o 
  -2  11   4     1816.95     1838.72     28.62 o 
  -1  11   4      767.90      779.26     19.22 o 
   0  11   4      176.06      149.92     12.84 o 
   1  11   4      200.73      186.44     13.53 o 
   2  11   4        1.00       -7.30      7.65 o 
   3  11   4      378.08      331.09     17.21 o 
   4  11   4       47.30       51.03     12.15 o 
   5  11   4       84.59       89.02     12.62 o 
   6  11   4      332.93      352.24     19.77 o 
   7  11   4        0.17      -13.37     10.03 o 
   8  11   4       24.87       17.59     11.98 o 
   9  11   4       59.58       47.95     14.12 o 
  10  11   4       80.51       89.42     14.06 o 
 -13  12   4       56.02       56.94     25.41 o 
 -12  12   4        3.28        5.33     13.14 o 
 -11  12   4       40.20       63.88     12.70 o 
 -10  12   4        2.07       -2.12      9.80 o 
  -9  12   4      134.76      131.84     12.83 o 
  -8  12   4      174.78      145.46     14.67 o 
  -7  12   4      995.70      943.81     32.55 o 
  -6  12   4      170.71      192.85     15.28 o 
  -5  12   4     1091.86     1035.77     23.61 o 
  -4  12   4     1414.93     1349.94     26.14 o 
  -3  12   4     5158.10     5182.86     53.80 o 
  -2  12   4        2.17       -7.13      8.06 o 
  -1  12   4      932.93      908.04     24.19 o 
   0  12   4       21.07       22.99      8.95 o 
   1  12   4      320.44      326.94     22.31 o 
   2  12   4       43.69       33.66      9.97 o 
   3  12   4       41.10       38.40     10.52 o 
   4  12   4      161.01      174.09     15.06 o 
   5  12   4     1351.97     1269.93     33.08 o 
   6  12   4       73.79       68.21     12.86 o 
   7  12   4      833.09      771.48     33.91 o 
   8  12   4      271.29      254.22     19.66 o 
   9  12   4      241.02      232.68     20.27 o 
 -12  13   4      345.42      381.95     24.19 o 
 -11  13   4        3.44        5.08     28.21 o 
 -10  13   4       49.83       99.12     19.40 o 
  -9  13   4        4.53       26.12     11.62 o 
  -8  13   4      284.63      306.71     20.00 o 
  -7  13   4       70.59       79.92     12.97 o 
  -6  13   4      224.40      243.43     17.23 o 
  -5  13   4      415.57      396.72     20.55 o 
  -4  13   4     2149.40     2110.12     35.52 o 
  -3  13   4      156.31      163.87     12.50 o 
  -2  13   4     1289.44     1293.15     26.14 o 
  -1  13   4       46.51       50.82     10.64 o 
   0  13   4      333.93      322.90     17.23 o 
   1  13   4        2.91       -2.64      8.23 o 
   2  13   4       11.50       13.78      9.83 o 
   3  13   4      139.06      124.07     16.35 o 
   4  13   4      196.66      173.34     15.63 o 
   5  13   4       48.77       70.00     13.13 o 
   6  13   4       33.41       27.12     12.29 o 
   7  13   4      479.50      419.21     23.26 o 
   8  13   4       40.29       34.46     13.49 o 
 -11  14   4       66.55       86.58     24.02 o 
 -10  14   4      181.76      155.24     20.90 o 
  -9  14   4      167.85      192.25     23.24 o 
  -8  14   4       38.01       43.08     20.80 o 
  -7  14   4      710.61      694.15     60.61 o 
  -6  14   4       76.62       73.74     12.75 o 
  -5  14   4      150.16      181.41     15.51 o 
  -4  14   4       47.44       50.10     11.93 o 
  -3  14   4      831.97      868.92     22.88 o 
  -2  14   4     1354.64     1304.57     31.07 o 
  -1  14   4      207.74      257.56     16.35 o 
   0  14   4       55.39       51.08     11.11 o 
   1  14   4       10.71       14.81     10.56 o 
   2  14   4        1.59        8.51     10.30 o 
   3  14   4      134.54      116.82     13.93 o 
   4  14   4       35.68       45.03     12.03 o 
   5  14   4      823.11      811.11     28.70 o 
   6  14   4       82.78      100.19     15.37 o 
   7  14   4      879.97      807.71     30.70 o 
   8  14   4        3.37        2.17     13.36 o 
 -11  15   4       91.97       88.71     20.43 o 
 -10  15   4       91.76      136.61     20.60 o 
  -9  15   4       93.63       91.38     18.34 o 
  -8  15   4      218.53      266.54     23.82 o 
  -7  15   4      401.43      399.10     36.00 o 
  -6  15   4      119.42      143.86     19.41 o 
  -5  15   4        5.94      -11.40     13.78 o 
  -4  15   4      381.96      401.30     52.26 o 
  -3  15   4      202.33      209.96     18.64 o 
  -2  15   4      196.18      214.89     19.22 o 
  -1  15   4      219.90      240.47     16.75 o 
   0  15   4      326.97      310.23     18.44 o 
   1  15   4      253.63      211.10     17.08 o 
   2  15   4      224.09      196.03     16.87 o 
   3  15   4        0.43       -9.70     10.32 o 
   4  15   4        2.53        7.23     11.30 o 
   5  15   4       66.20       78.89     18.12 o 
   6  15   4       64.63       42.45     14.26 o 
   7  15   4      143.94      165.56     25.74 o 
 -10  16   4       95.18       85.57     21.17 o 
  -9  16   4       58.24        7.26     37.25 o 
  -8  16   4       49.49       35.21     17.13 o 
  -7  16   4       14.45       20.21     16.24 o 
  -6  16   4      145.27      131.71     27.26 o 
  -5  16   4        0.59       -3.94     18.61 o 
  -4  16   4      145.30      167.43     47.83 o 
  -3  16   4      131.28      161.07     26.50 o 
  -2  16   4        2.19      -23.73     19.94 o 
  -1  16   4      122.52      125.95     33.66 o 
   0  16   4        4.90        8.71     11.09 o 
   1  16   4      176.49      189.73     26.95 o 
   2  16   4      227.38      241.00     18.59 o 
   3  16   4       34.50       27.06     12.69 o 
   4  16   4      397.11      386.20     24.41 o 
   5  16   4      274.74      249.56     20.55 o 
   6  16   4      131.96      135.54     17.67 o 
  -9  17   4      298.54      296.44     27.69 o 
  -8  17   4        0.62       -9.72     18.27 o 
  -7  17   4      288.88      335.66     28.40 o 
  -6  17   4        1.16       16.68     26.48 o 
  -5  17   4      208.60      165.36     27.55 o 
  -4  17   4       62.95       61.36     27.55 o 
  -3  17   4       95.96       53.66     23.79 o 
  -2  17   4       12.46      -28.81     19.21 o 
  -1  17   4      253.85      242.46     25.29 o 
   0  17   4       10.79       15.34     15.19 o 
   1  17   4      108.58      138.59     21.27 o 
   2  17   4       42.23       43.11     29.10 o 
   3  17   4        4.95       33.33     28.94 o 
   4  17   4        4.92       12.19     13.55 o 
   5  17   4        0.31        7.59     13.59 o 
  -7  18   4        0.08       18.96     17.20 o 
  -6  18   4      125.10       68.94     27.13 o 
  -5  18   4       26.15       15.11     45.54 o 
  -4  18   4       88.16       62.50     26.80 o 
  -3  18   4       12.82       43.18     24.88 o 
  -2  18   4      129.61      186.95     31.57 o 
  -1  18   4        5.72       26.02     23.81 o 
   0  18   4      238.01      300.87     26.14 o 
   1  18   4        0.29      -23.52     15.68 o 
   2  18   4      412.66      452.95     31.37 o 
   3  18   4       29.54       49.88     18.79 o 
  -5  19   4       56.38      111.72     27.58 o 
  -4  19   4       52.73       40.65     35.59 o 
  -3  19   4       49.28       32.29     44.77 o 
  -2  19   4       60.90       62.91     35.59 o 
  -1  19   4       59.15       22.10     25.06 o 
   0  19   4       72.44      115.17     36.74 o 
   1  19   4       75.14       77.83     21.38 o 
 -15   0   5       57.83       68.71     21.07 o 
 -13   0   5        0.75       -2.81     22.61 o 
 -11   0   5       29.00        8.62     11.24 o 
  -9   0   5      525.61      500.55     20.62 o 
  -7   0   5      688.43      709.05     33.99 o 
  -5   0   5     1535.69     1782.16     27.37 o 
  -3   0   5       11.42       14.36      7.18 o 
  -1   0   5     1277.58     1170.25     17.70 o 
   1   0   5     2369.30     2248.01     32.69 o 
   3   0   5      388.51      280.47     12.63 o 
   5   0   5      276.71      215.32     13.68 o 
   7   0   5     4352.48     4216.00     52.95 o 
   9   0   5     1134.67     1174.80     35.02 o 
  11   0   5      917.58     1004.60     45.71 o 
 -16   1   5      224.69      207.54     17.80 o 
 -15   1   5       31.78       17.03     11.97 o 
 -14   1   5      603.01      631.34     23.33 o 
 -13   1   5      154.99      165.38     13.08 o 
 -12   1   5      665.82      689.22     20.02 o 
 -11   1   5      517.82      561.57     17.73 o 
 -10   1   5     1106.53     1048.76     21.51 o 
  -9   1   5      686.00      677.35     17.05 o 
  -8   1   5     3900.42     3858.06     37.45 o 
  -7   1   5       81.36       96.72      7.40 o 
  -6   1   5     1281.02     1196.28     17.11 o 
  -5   1   5        6.78       21.69      4.05 o 
  -4   1   5        5.05       11.54      4.53 o 
  -3   1   5     5388.86     5769.11     44.68 o 
  -2   1   5      632.39      610.02     12.17 o 
  -1   1   5      958.28     1034.01     11.79 o 
   0   1   5    11291.05    11889.52     77.35 o 
   1   1   5      388.10      386.04     10.33 o 
   2   1   5     4310.61     4201.58     34.38 o 
   3   1   5     1099.83     1171.43     17.04 o 
   4   1   5      230.05      237.39      9.19 o 
   5   1   5       31.10       13.68      5.28 o 
   6   1   5       28.67       29.71      5.87 o 
   7   1   5       26.48       19.74      7.20 o 
   8   1   5      138.26      166.87     10.56 o 
   9   1   5       39.21       34.36      9.33 o 
  10   1   5       84.53       92.31     13.31 o 
  11   1   5        0.56       -9.08     11.54 o 
 -16   2   5        0.56       -4.82     11.58 o 
 -15   2   5       23.33       35.40     12.78 o 
 -14   2   5        8.47       -5.29     10.55 o 
 -13   2   5       61.97       74.42     11.14 o 
 -12   2   5      311.71      302.86     15.15 o 
 -11   2   5       52.50       38.23      9.28 o 
 -10   2   5       23.75       16.91      8.72 o 
  -9   2   5        6.60        3.75      8.10 o 
  -8   2   5      186.64      159.16      9.34 o 
  -7   2   5     3329.33     3333.14     32.80 o 
  -6   2   5     1667.36     1668.09     28.87 o 
  -5   2   5     8607.99     8293.47     56.05 o 
  -4   2   5     3526.02     3436.23     32.57 o 
  -3   2   5     3678.53     3856.16     33.76 o 
  -2   2   5      102.79       95.33      8.08 o 
  -1   2   5       94.87      102.48      6.23 o 
   0   2   5     4447.74     4557.52     33.72 o 
   1   2   5     8447.66     8602.88     56.80 o 
   2   2   5      497.29      485.58     10.45 o 
   3   2   5     1341.92     1243.89     17.65 o 
   4   2   5      298.11      288.55      9.78 o 
   5   2   5     2390.88     2314.21     27.57 o 
   6   2   5       36.55       44.84      6.26 o 
   7   2   5     1432.35     1377.46     25.13 o 
   8   2   5      877.88      878.24     19.02 o 
   9   2   5      884.67      860.57     21.99 o 
  10   2   5      676.88      682.66     23.23 o 
  11   2   5      195.87      211.85     19.06 o 
 -16   3   5       27.33       23.36     12.89 o 
 -15   3   5      112.43      127.21     15.49 o 
 -14   3   5      211.28      196.17     16.42 o 
 -13   3   5      443.11      452.44     18.08 o 
 -12   3   5       81.19       69.06     10.83 o 
 -11   3   5      267.85      266.53     13.59 o 
 -10   3   5      145.06      153.90     12.54 o 
  -9   3   5     1927.89     1777.29     26.16 o 
  -8   3   5        3.77       -1.10      5.76 o 
  -7   3   5      129.66      111.67      7.91 o 
  -6   3   5     1130.25     1032.29     16.50 o 
  -5   3   5     2998.51     2768.27     38.66 o 
  -4   3   5      115.00      117.81      5.78 o 
  -3   3   5       54.64       74.86      6.05 o 
  -2   3   5      225.84      259.53      8.32 o 
  -1   3   5     5585.29     6001.34     43.44 o 
   0   3   5     9718.70    10140.88     77.57 o 
   1   3   5        3.92        4.76      3.38 o 
   2   3   5      907.36      974.79     14.62 o 
   3   3   5     4319.41     4345.12     36.94 o 
   4   3   5       52.93       49.48      9.00 o 
   5   3   5       21.14       26.97      5.41 o 
   6   3   5        0.21       -6.41      5.59 o 
   7   3   5       57.92       50.10      8.36 o 
   8   3   5      365.72      391.34     15.71 o 
   9   3   5       29.31       15.67      8.82 o 
  10   3   5      302.22      287.91     16.02 o 
  11   3   5       23.72       12.94     12.70 o 
 -16   4   5        0.21        3.73     12.28 o 
 -15   4   5       30.24       26.56     12.78 o 
 -14   4   5       59.05       41.63     14.34 o 
 -13   4   5       21.07       17.68     10.32 o 
 -12   4   5       52.36       24.75      9.71 o 
 -11   4   5      148.89      141.02     11.96 o 
 -10   4   5      391.22      394.23     15.20 o 
  -9   4   5      339.26      306.10     13.14 o 
  -8   4   5      237.09      259.47     11.81 o 
  -7   4   5     2492.98     2716.16     29.47 o 
  -6   4   5      162.94      154.85      7.99 o 
  -5   4   5     1920.67     2307.93     23.97 o 
  -4   4   5     6770.59     7175.71     49.87 o 
  -3   4   5      624.38      683.55     11.42 o 
  -2   4   5     8277.12     8554.21     75.93 o 
  -1   4   5     6502.02     7076.48     53.34 o 
   0   4   5     8728.42     8807.10     57.41 o 
   1   4   5     1940.82     2000.22     28.80 o 
   2   4   5     4506.52     4480.09     36.35 o 
   3   4   5        0.35       -4.99      4.38 o 
   4   4   5     2661.20     2606.16     25.54 o 
   5   4   5      834.47      871.06     17.04 o 
   6   4   5      700.51      641.07     17.98 o 
   7   4   5      233.71      221.05     13.04 o 
   8   4   5      193.57      200.91     13.69 o 
   9   4   5      174.23      190.01     12.93 o 
  10   4   5      639.26      604.86     20.69 o 
  11   4   5        7.93       -1.70     12.30 o 
 -15   5   5       82.71       74.87     14.08 o 
 -14   5   5       34.20       26.48     13.44 o 
 -13   5   5      166.92      197.76     16.87 o 
 -12   5   5        0.09      -10.04      9.10 o 
 -11   5   5     1219.27     1217.93     24.68 o 
 -10   5   5       55.97       42.30      9.12 o 
  -9   5   5     2643.16     2495.95     40.14 o 
  -8   5   5      263.93      229.32     10.92 o 
  -7   5   5      298.68      361.05     12.05 o 
  -6   5   5      352.63      310.01     10.40 o 
  -5   5   5     1393.60     1363.34     18.52 o 
  -4   5   5      137.56      145.33      7.06 o 
  -3   5   5     3781.14     3482.45     29.47 o 
  -2   5   5       21.47       45.55      4.33 o 
  -1   5   5     8301.25     8426.12     55.44 o 
   0   5   5     8051.80     8961.34     58.82 o 
   1   5   5     3676.40     3946.61     32.44 o 
   2   5   5      778.03      760.15     11.67 o 
   3   5   5     1825.19     1807.94     26.61 o 
   4   5   5       27.51       20.79      5.33 o 
   5   5   5      277.00      285.00     15.24 o 
   6   5   5      122.29      125.19     10.25 o 
   7   5   5        0.98        0.75      7.34 o 
   8   5   5     1038.76      970.92     24.42 o 
   9   5   5      259.26      285.27     21.76 o 
  10   5   5        8.17        8.78     10.52 o 
  11   5   5        0.69        9.28     11.27 o 
 -15   6   5        0.22       -2.40     11.66 o 
 -14   6   5       19.90       16.65     11.25 o 
 -13   6   5      102.43      100.93     13.54 o 
 -12   6   5        0.26        4.36      9.80 o 
 -11   6   5      228.52      212.65     14.15 o 
 -10   6   5      224.67      250.37     13.28 o 
  -9   6   5      187.14      167.83     11.10 o 
  -8   6   5     1705.26     1694.45     24.89 o 
  -7   6   5      850.59      870.21     19.80 o 
  -6   6   5      176.22      117.09      8.01 o 
  -5   6   5      670.97      709.46     13.98 o 
  -4   6   5     2310.62     2555.50     25.72 o 
  -3   6   5     2576.69     2566.55     24.85 o 
  -2   6   5       52.97       56.04      6.73 o 
  -1   6   5     4487.56     4626.75     42.24 o 
   0   6   5     4290.22     4268.80     40.18 o 
   1   6   5      702.48      696.20     10.44 o 
   2   6   5      288.71      268.80      8.91 o 
   3   6   5        3.40        1.32      4.96 o 
   4   6   5     1268.42     1189.11     21.33 o 
   5   6   5        2.41        5.06      6.71 o 
   6   6   5      471.19      456.14     20.66 o 
   7   6   5       83.51       67.85     11.54 o 
   8   6   5        3.66      -14.95      9.97 o 
   9   6   5        1.42       10.60      9.30 o 
  10   6   5      199.14      209.51     16.44 o 
  11   6   5      137.53      160.24     16.40 o 
 -15   7   5       15.42       23.55     13.72 o 
 -14   7   5      115.28      152.13     15.55 o 
 -13   7   5        3.33       10.74     11.18 o 
 -12   7   5      130.88      125.18     16.12 o 
 -11   7   5      536.57      526.29     19.32 o 
 -10   7   5      270.58      278.02     15.03 o 
  -9   7   5      408.82      401.65     14.91 o 
  -8   7   5      823.88      768.54     22.19 o 
  -7   7   5     1042.73      922.62     26.13 o 
  -6   7   5      529.99      528.02     13.73 o 
  -5   7   5       21.86       23.17      6.09 o 
  -4   7   5      251.33      237.53     10.38 o 
  -3   7   5     2043.97     2068.67     22.29 o 
  -2   7   5     1985.15     1995.41     37.51 o 
  -1   7   5     3079.34     3192.65     34.34 o 
   0   7   5     2230.06     2255.42     31.37 o 
   1   7   5      431.50      459.94     13.90 o 
   2   7   5      791.34      808.64     20.18 o 
   3   7   5       49.58       35.40      7.73 o 
   4   7   5      140.49      111.16     10.69 o 
   5   7   5     1065.93     1040.81     26.39 o 
   6   7   5     1252.01     1276.04     30.29 o 
   7   7   5       23.02       21.25      9.91 o 
   8   7   5        2.05       -5.90      9.49 o 
   9   7   5       25.62       11.97     10.88 o 
  10   7   5        5.57        6.61     10.75 o 
 -15   8   5        4.24        1.47     12.02 o 
 -14   8   5       32.32       12.66     13.04 o 
 -13   8   5       17.71       16.98     14.56 o 
 -12   8   5      122.82      129.86     13.96 o 
 -11   8   5      258.65      272.77     16.04 o 
 -10   8   5       17.80       -1.79      9.21 o 
  -9   8   5      101.30       89.41     10.32 o 
  -8   8   5       71.38       55.04      8.53 o 
  -7   8   5     1277.26     1222.21     21.06 o 
  -6   8   5       49.82       50.10      7.43 o 
  -5   8   5     1928.86     1818.31     30.13 o 
  -4   8   5      226.10      228.75      9.23 o 
  -3   8   5     1922.62     1809.68     21.09 o 
  -2   8   5     6010.90     6167.52     54.40 o 
  -1   8   5     3903.94     4093.87     41.36 o 
   0   8   5      453.24      435.20     14.08 o 
   1   8   5     1416.57     1352.18     25.96 o 
   2   8   5       17.58        1.23      7.05 o 
   3   8   5      611.41      522.00     25.30 o 
   4   8   5      346.52      339.94     15.88 o 
   5   8   5      198.59      210.67     17.84 o 
   6   8   5     1537.23     1466.77     33.27 o 
   7   8   5      494.59      536.45     22.21 o 
   8   8   5       14.76       -0.81     10.01 o 
   9   8   5      164.85      208.76     18.13 o 
  10   8   5       14.35        5.17     10.84 o 
 -14   9   5      117.75      149.13     19.07 o 
 -13   9   5       38.50       42.91     12.22 o 
 -12   9   5      135.43      146.47     13.97 o 
 -11   9   5        0.27       15.30      9.78 o 
 -10   9   5       30.62       21.82      9.67 o 
  -9   9   5      183.22      216.09     13.71 o 
  -8   9   5      321.49      332.97     13.73 o 
  -7   9   5      213.85      257.87     12.08 o 
  -6   9   5     3271.22     3263.80     34.60 o 
  -5   9   5       37.89       33.97      7.00 o 
  -4   9   5     2199.95     2263.18     31.13 o 
  -3   9   5      630.85      623.47     16.95 o 
  -2   9   5     1013.49     1010.35     20.35 o 
  -1   9   5       17.24       11.72      8.14 o 
   0   9   5      486.36      457.88     14.81 o 
   1   9   5      113.37      148.35     11.42 o 
   2   9   5       98.47       86.01     10.04 o 
   3   9   5      253.43      269.00     14.98 o 
   4   9   5      305.59      303.54     16.02 o 
   5   9   5      109.61      107.59     14.47 o 
   6   9   5      118.94       94.64     15.58 o 
   7   9   5        5.96       -5.94      9.51 o 
   8   9   5       87.22       95.18     14.05 o 
   9   9   5        1.43        6.60     11.25 o 
  10   9   5       28.39       43.86     12.00 o 
 -14  10   5        1.06       10.97     12.47 o 
 -13  10   5       65.20       60.77     14.96 o 
 -12  10   5        0.33       -7.04     10.06 o 
 -11  10   5       90.90       98.98     17.63 o 
 -10  10   5        1.81      -13.01      8.68 o 
  -9  10   5      116.21       84.16     11.37 o 
  -8  10   5      686.71      634.40     19.07 o 
  -7  10   5       71.12       70.59      9.32 o 
  -6  10   5      794.37      774.02     19.22 o 
  -5  10   5      565.51      550.12     17.38 o 
  -4  10   5      812.36      786.32     19.98 o 
  -3  10   5     2841.99     2753.04     35.51 o 
  -2  10   5      587.32      488.99     16.40 o 
  -1  10   5     1177.95     1220.55     22.98 o 
   0  10   5      370.89      359.27     15.69 o 
   1  10   5      640.46      605.44     20.50 o 
   2  10   5      257.91      270.57     15.34 o 
   3  10   5      795.41      807.12     23.81 o 
   4  10   5      581.76      552.38     21.18 o 
   5  10   5     1262.13     1219.45     46.62 o 
   6  10   5       27.63        8.47     10.23 o 
   7  10   5      271.78      248.87     18.15 o 
   8  10   5       81.08       85.75     14.69 o 
   9  10   5      217.38      230.29     19.42 o 
 -13  11   5      132.15      149.60     15.44 o 
 -12  11   5      333.99      334.64     18.91 o 
 -11  11   5        9.54        7.01     10.24 o 
 -10  11   5       71.30       90.01     12.29 o 
  -9  11   5        3.08        2.75      9.21 o 
  -8  11   5      176.69      173.91     15.31 o 
  -7  11   5      111.29      104.48     12.95 o 
  -6  11   5     1215.06     1193.22     25.22 o 
  -5  11   5     2347.44     2228.49     33.59 o 
  -4  11   5     1790.47     1721.88     29.14 o 
  -3  11   5     2319.15     2212.47     32.70 o 
  -2  11   5      282.80      263.95     13.16 o 
  -1  11   5        9.12       16.60     11.42 o 
   0  11   5        6.73       13.67     12.07 o 
   1  11   5        1.52       -9.65      8.06 o 
   2  11   5       30.47        5.09      8.25 o 
   3  11   5     1055.61     1004.77     27.32 o 
   4  11   5       38.07       16.16     13.39 o 
   5  11   5        1.56       -0.21      9.57 o 
   6  11   5        9.14       19.71     11.32 o 
   7  11   5      162.14      133.87     15.96 o 
   8  11   5       25.92       13.89     12.32 o 
   9  11   5        0.15      -11.50     12.10 o 
 -13  12   5        0.37        6.54     11.64 o 
 -12  12   5       26.52       19.46     13.29 o 
 -11  12   5        8.25       -4.30     11.47 o 
 -10  12   5      170.70      165.13     19.88 o 
  -9  12   5      140.95      159.91     15.63 o 
  -8  12   5       82.19      103.14     18.12 o 
  -7  12   5      100.12       69.23     12.65 o 
  -6  12   5      719.43      728.63     21.35 o 
  -5  12   5       94.08      101.61     11.51 o 
  -4  12   5       21.24       23.52      9.15 o 
  -3  12   5       36.67       34.13      9.22 o 
  -2  12   5     1768.75     1699.49     29.20 o 
  -1  12   5      447.18      426.68     18.61 o 
   0  12   5       13.18       15.26     11.61 o 
   1  12   5       28.95       29.07     10.12 o 
   2  12   5      273.01      277.27     16.80 o 
   3  12   5        6.19        2.99      9.40 o 
   4  12   5      349.59      332.73     18.87 o 
   5  12   5       87.18       72.85     13.37 o 
   6  12   5      661.05      631.83     36.34 o 
   7  12   5      120.48      148.51     28.83 o 
   8  12   5      370.18      382.40     23.30 o 
 -12  13   5        1.52       19.20     15.51 o 
 -11  13   5      338.39      391.08     27.29 o 
 -10  13   5       53.67       68.44     17.34 o 
  -9  13   5       69.53      108.58     15.24 o 
  -8  13   5      233.51      212.08     17.16 o 
  -7  13   5     1466.41     1421.25     33.16 o 
  -6  13   5       77.80      103.22     13.44 o 
  -5  13   5      503.99      576.88     19.72 o 
  -4  13   5       27.69       31.40      9.50 o 
  -3  13   5     1086.47      996.73     24.07 o 
  -2  13   5      137.27      153.92     13.99 o 
  -1  13   5      103.48      107.98     16.79 o 
   0  13   5       34.43       12.64     13.15 o 
   1  13   5      105.12      100.26     12.69 o 
   2  13   5      160.52      162.03     16.35 o 
   3  13   5       20.26       22.00     10.62 o 
   4  13   5       79.66       88.18     13.75 o 
   5  13   5      290.88      306.44     19.77 o 
   6  13   5      122.66       95.41     16.38 o 
   7  13   5      122.35      138.84     16.91 o 
   8  13   5       31.91       46.40     14.39 o 
 -12  14   5        5.01        2.05     15.87 o 
 -11  14   5       26.69       42.18     17.19 o 
 -10  14   5       48.42       42.30     16.98 o 
  -9  14   5        6.22        9.15     14.91 o 
  -8  14   5       46.36       41.57     12.75 o 
  -7  14   5      271.55      297.51     18.83 o 
  -6  14   5      264.42      257.84     17.89 o 
  -5  14   5       34.58       17.09     11.35 o 
  -4  14   5       54.27       85.40     14.43 o 
  -3  14   5        7.87      -14.62      9.75 o 
  -2  14   5      373.21      333.72     18.42 o 
  -1  14   5      136.90      132.83     14.23 o 
   0  14   5      308.53      321.99     19.33 o 
   1  14   5       10.06        4.10     10.43 o 
   2  14   5      414.44      411.75     38.89 o 
   3  14   5       81.17       74.59     15.91 o 
   4  14   5      689.64      661.00     26.18 o 
   5  14   5       32.73       48.97     14.06 o 
   6  14   5      481.54      503.30     25.55 o 
   7  14   5       54.34       57.32     18.45 o 
 -11  15   5       94.75      161.79     22.83 o 
 -10  15   5      156.50      178.05     22.21 o 
  -9  15   5       61.38       57.35     27.07 o 
  -8  15   5      296.67      333.12     35.67 o 
  -7  15   5      423.98      468.70     39.94 o 
  -6  15   5       62.91       51.35     12.96 o 
  -5  15   5       74.09       82.91     13.87 o 
  -4  15   5       69.23       49.30     19.95 o 
  -3  15   5       41.52       48.29     12.20 o 
  -2  15   5        2.90       -0.99     10.47 o 
  -1  15   5        3.64       -1.81     10.05 o 
   0  15   5      253.93      261.29     22.43 o 
   1  15   5      274.56      268.74     18.58 o 
   2  15   5        6.92       -0.31     11.13 o 
   3  15   5       34.32       31.13     12.95 o 
   4  15   5      164.88      155.06     17.45 o 
   5  15   5       65.00       66.59     15.23 o 
   6  15   5       15.33       14.51     13.45 o 
 -10  16   5       26.99       19.68     17.15 o 
  -9  16   5       12.08       11.77     29.65 o 
  -8  16   5        4.14       -2.63     17.58 o 
  -7  16   5      130.51      108.15     25.20 o 
  -6  16   5       81.85      107.09     24.70 o 
  -5  16   5       91.00       72.96     24.19 o 
  -4  16   5        5.72       -1.12     27.17 o 
  -3  16   5       87.37      101.15     17.75 o 
  -2  16   5      250.09      237.10     20.33 o 
  -1  16   5      202.08      201.18     18.09 o 
   0  16   5      342.11      348.37     20.88 o 
   1  16   5      439.25      479.96     29.27 o 
   2  16   5      163.86      156.69     17.01 o 
   3  16   5      838.68      803.65     48.50 o 
   4  16   5       54.04       73.51     15.48 o 
   5  16   5      382.06      371.55     23.68 o 
  -9  17   5        6.75        0.73     33.02 o 
  -8  17   5      147.60      172.05     32.15 o 
  -7  17   5        9.71       21.82     17.19 o 
  -6  17   5      156.99      220.87     23.10 o 
  -5  17   5       19.65      -32.50     52.04 o 
  -4  17   5      115.02      126.78     47.07 o 
  -3  17   5        7.04      -27.73     20.70 o 
  -2  17   5       71.08       60.28     37.12 o 
  -1  17   5       23.07       42.52     17.17 o 
   0  17   5      222.52      239.04     23.97 o 
   1  17   5       16.41       10.32     12.56 o 
   2  17   5      227.34      235.82     20.38 o 
   3  17   5      165.77      156.59     18.73 o 
   4  17   5       88.93       71.64     16.11 o 
  -7  18   5       54.80       73.80     21.75 o 
  -6  18   5        0.47       -5.23     23.10 o 
  -5  18   5       65.90       15.23     23.54 o 
  -4  18   5        1.20      -18.94     22.34 o 
  -3  18   5       23.08        9.09     23.86 o 
  -2  18   5        7.32      -37.31     24.87 o 
  -1  18   5      210.24      264.35     32.20 o 
   0  18   5       30.46        4.51     25.42 o 
   1  18   5      675.33      599.51     33.19 o 
   2  18   5       44.60       54.52     19.94 o 
  -5  19   5        6.04      -18.31     24.41 o 
  -4  19   5       25.23       13.77     24.88 o 
  -3  19   5        0.22      -33.16     22.11 o 
  -2  19   5      125.83       86.05     28.32 o 
  -1  19   5      132.56      159.61     55.87 o 
   0  19   5      134.65      163.03     32.84 o 
 -16   0   6        0.96       -0.55     15.71 o 
 -14   0   6       44.65       49.54     16.15 o 
 -12   0   6       39.19       22.56     28.59 o 
 -10   0   6       39.19       29.88     16.23 o 
  -8   0   6      530.93      509.25     19.34 o 
  -6   0   6      990.56      924.31     30.54 o 
  -4   0   6     2062.98     2243.07     47.07 o 
  -2   0   6        5.65       11.48      6.23 o 
   0   0   6      235.54      203.05      9.48 o 
   2   0   6     5836.07     6065.19     65.86 o 
   4   0   6     7172.25     7306.45    107.96 o 
   6   0   6     3172.54     2977.90     49.46 o 
   8   0   6      979.83      930.39     36.37 o 
  10   0   6       64.31       63.04     20.45 o 
 -16   1   6       16.76        8.11     13.52 o 
 -15   1   6      709.00      767.88     24.21 o 
 -14   1   6       58.34       52.56     11.29 o 
 -13   1   6      295.30      262.60     15.35 o 
 -12   1   6        1.87       -0.16      8.44 o 
 -11   1   6      522.34      544.96     17.64 o 
 -10   1   6      128.84      124.11     10.14 o 
  -9   1   6       57.62       45.45      7.29 o 
  -8   1   6        1.16        1.99      5.61 o 
  -7   1   6     4319.79     4054.16     36.80 o 
  -6   1   6      393.03      367.89     11.49 o 
  -5   1   6        6.33       15.60      5.41 o 
  -4   1   6      119.22      133.08      9.03 o 
  -3   1   6     1564.37     1497.92     19.99 o 
  -2   1   6      459.51      420.73      9.70 o 
  -1   1   6     3278.30     3166.65     25.97 o 
   0   1   6      351.02      392.39     12.84 o 
   1   1   6     2978.76     2861.56     26.79 o 
   2   1   6      184.48      267.11      9.06 o 
   3   1   6       11.57        6.52      4.58 o 
   4   1   6      622.03      604.86     15.63 o 
   5   1   6      391.42      397.56     12.77 o 
   6   1   6        1.19       -7.35      6.62 o 
   7   1   6      426.25      427.61     15.51 o 
   8   1   6        5.93       -3.57      7.76 o 
   9   1   6       34.14       33.22      9.58 o 
  10   1   6        0.58       -0.98      9.94 o 
  11   1   6        7.07        0.63     12.64 o 
 -16   2   6        6.42       -6.18     11.91 o 
 -15   2   6        1.11      -10.94     11.05 o 
 -14   2   6       62.56       47.26     11.22 o 
 -13   2   6       30.05       32.27     10.33 o 
 -12   2   6       82.55       59.15     10.25 o 
 -11   2   6      212.02      215.80     12.83 o 
 -10   2   6      901.32      843.25     19.94 o 
  -9   2   6        1.29        0.40      6.29 o 
  -8   2   6      733.90      706.83     25.61 o 
  -7   2   6      146.31      111.21      7.45 o 
  -6   2   6     2052.27     2179.34     23.45 o 
  -5   2   6      270.49      323.96      8.57 o 
  -4   2   6     1722.81     1730.65     22.56 o 
  -3   2   6     1990.54     2006.03    108.07 o 
  -2   2   6     1978.55     1991.16     22.33 o 
  -1   2   6     1532.32     1637.34     18.14 o 
   0   2   6        4.10       12.15      3.57 o 
   1   2   6       83.15       74.69      5.27 o 
   2   2   6     4769.13     4607.79     38.37 o 
   3   2   6     2232.85     2145.41     25.02 o 
   4   2   6     2143.86     2205.61     26.77 o 
   5   2   6      548.15      538.03     14.31 o 
   6   2   6     1235.29     1308.25     22.61 o 
   7   2   6     1267.90     1344.25     24.48 o 
   8   2   6       62.59       51.93      8.74 o 
   9   2   6      251.31      282.36     16.79 o 
  10   2   6       69.30       63.59     12.86 o 
  11   2   6      275.63      291.15     19.63 o 
 -16   3   6       68.23       75.42     14.39 o 
 -15   3   6       69.23       89.19     13.74 o 
 -14   3   6       62.87       58.36     12.57 o 
 -13   3   6      102.07      100.97     12.44 o 
 -12   3   6      554.65      556.23     18.78 o 
 -11   3   6      315.49      315.51     14.78 o 
 -10   3   6     1311.69     1169.87     22.99 o 
  -9   3   6      731.64      695.39     17.24 o 
  -8   3   6      497.24      430.73     13.24 o 
  -7   3   6       65.37       56.65      6.69 o 
  -6   3   6     3418.16     3328.46     30.98 o 
  -5   3   6     1605.13     1556.43     18.69 o 
  -4   3   6     5398.75     5053.43     65.03 o 
  -3   3   6     2230.54     2327.66     25.66 o 
  -2   3   6     3760.83     3798.50     34.77 o 
  -1   3   6    12790.34    13620.36     82.89 o 
   0   3   6      456.50      545.36     10.65 o 
   1   3   6      102.08      135.09      6.39 o 
   2   3   6     1694.01     1734.33     30.70 o 
   3   3   6        4.37        3.57      4.56 o 
   4   3   6     3248.65     3182.88     37.14 o 
   5   3   6      329.64      341.66     12.06 o 
   6   3   6       55.64       65.75      8.39 o 
   7   3   6      208.05      217.70     12.28 o 
   8   3   6        5.71       14.87      9.42 o 
   9   3   6        3.81        7.84      9.10 o 
  10   3   6      142.48      171.33     15.62 o 
 -16   4   6       47.19       33.84     13.17 o 
 -15   4   6       42.44       28.56     12.27 o 
 -14   4   6       86.54       71.03     23.28 o 
 -13   4   6      138.57      126.04     12.83 o 
 -12   4   6      122.36       89.65     11.16 o 
 -11   4   6       90.34       83.59     10.82 o 
 -10   4   6      161.62      177.63     11.70 o 
  -9   4   6      338.23      352.56     14.05 o 
  -8   4   6      429.12      416.26     13.34 o 
  -7   4   6     1033.63      911.82     16.89 o 
  -6   4   6     2359.16     2554.29     26.90 o 
  -5   4   6     3543.40     3737.22     37.59 o 
  -4   4   6      950.55      909.25     13.78 o 
  -3   4   6     2800.87     2861.81     30.89 o 
  -2   4   6     2431.22     2730.51     25.80 o 
  -1   4   6      602.94      545.67     10.60 o 
   0   4   6      844.84      840.40     13.69 o 
   1   4   6     5155.08     5049.86     39.90 o 
   2   4   6       63.68       72.37      5.93 o 
   3   4   6      644.93      666.08     16.32 o 
   4   4   6      304.18      294.84     10.76 o 
   5   4   6     1049.42      997.14     18.77 o 
   6   4   6      184.34      174.52     10.49 o 
   7   4   6       74.80       80.99     11.08 o 
   8   4   6      208.23      215.68     14.47 o 
   9   4   6      645.13      646.58     22.76 o 
  10   4   6       18.15       29.61     11.47 o 
 -16   5   6        0.75       14.05     18.65 o 
 -15   5   6        2.05       21.06     12.11 o 
 -14   5   6      113.26      110.33     13.52 o 
 -13   5   6        7.62        7.77     10.14 o 
 -12   5   6      729.73      710.34     21.06 o 
 -11   5   6       11.93        6.16      9.75 o 
 -10   5   6     1823.22     1777.73     28.16 o 
  -9   5   6      181.69      209.26     13.57 o 
  -8   5   6      516.04      463.90     14.24 o 
  -7   5   6      915.96      869.03     16.95 o 
  -6   5   6     1055.14      972.97     16.72 o 
  -5   5   6      165.01      165.29     10.83 o 
  -4   5   6     3473.76     3498.53     30.88 o 
  -3   5   6       54.61       53.46      5.36 o 
  -2   5   6     2650.59     2736.74     25.14 o 
  -1   5   6     1526.98     1589.81     18.21 o 
   0   5   6     2818.01     2669.23     28.53 o 
   1   5   6       36.00       62.43      5.53 o 
   2   5   6     1012.44      921.59     15.40 o 
   3   5   6       42.31       39.39      5.72 o 
   4   5   6     1223.39     1254.24     19.88 o 
   5   5   6        7.04        6.23      6.02 o 
   6   5   6       67.04       79.84     11.55 o 
   7   5   6       34.47       53.77     12.37 o 
   8   5   6       18.38       20.54     10.65 o 
   9   5   6       62.86       71.14     12.23 o 
  10   5   6       13.13       36.82     12.11 o 
 -15   6   6      170.27      174.38     16.59 o 
 -14   6   6        4.20        3.89     11.07 o 
 -13   6   6       57.50       39.47     11.28 o 
 -12   6   6       67.12       90.72     12.82 o 
 -11   6   6       66.60       47.90     12.45 o 
 -10   6   6      320.33      332.20     16.93 o 
  -9   6   6        4.63        5.30      7.58 o 
  -8   6   6      220.01      242.89     11.77 o 
  -7   6   6      256.70      292.99     11.40 o 
  -6   6   6      449.80      430.09     26.33 o 
  -5   6   6     3193.24     3144.99     30.70 o 
  -4   6   6       20.54       24.01      5.49 o 
  -3   6   6      165.32      153.02      7.17 o 
  -2   6   6      212.97      217.07     12.49 o 
  -1   6   6        9.41        2.93      3.51 o 
   0   6   6     1027.19      954.99     14.25 o 
   1   6   6      859.21      911.71     18.22 o 
   2   6   6      486.65      530.98     30.49 o 
   3   6   6     1918.85     1732.42     30.59 o 
   4   6   6      216.04      214.15     13.07 o 
   5   6   6      519.52      497.85     19.37 o 
   6   6   6       11.83        6.86      8.89 o 
   7   6   6       55.39       49.64     11.50 o 
   8   6   6      225.84      221.34     23.42 o 
   9   6   6      156.67      174.74     16.83 o 
  10   6   6      292.60      341.39     19.82 o 
 -15   7   6        5.64       15.05     12.43 o 
 -14   7   6       69.50       87.52     13.43 o 
 -13   7   6      116.47      131.96     16.69 o 
 -12   7   6      695.12      675.33     22.37 o 
 -11   7   6      286.99      308.33     16.01 o 
 -10   7   6      921.82      960.47     22.30 o 
  -9   7   6      481.84      440.01     15.46 o 
  -8   7   6      138.51      148.08     10.29 o 
  -7   7   6      666.84      645.98     15.98 o 
  -6   7   6      298.65      276.03     10.95 o 
  -5   7   6      487.83      507.91     15.29 o 
  -4   7   6     2009.71     1963.31     23.03 o 
  -3   7   6     1347.23     1332.72     21.62 o 
  -2   7   6      479.94      465.70     15.42 o 
  -1   7   6     2530.79     2498.99     30.84 o 
   0   7   6      994.79      927.53     22.57 o 
   1   7   6     1256.07     1200.42     24.30 o 
   2   7   6      523.11      446.61     16.63 o 
   3   7   6        1.90        3.10      6.69 o 
   4   7   6      867.10      906.56     24.03 o 
   5   7   6      190.49      188.55     14.10 o 
   6   7   6       61.35       46.70     10.86 o 
   7   7   6        2.61        0.92      9.24 o 
   8   7   6       55.05       46.25     12.16 o 
   9   7   6       25.14       30.05     13.39 o 
  10   7   6       29.37       34.51     11.87 o 
 -15   8   6       71.91       63.16     19.71 o 
 -14   8   6       55.77       61.63     13.61 o 
 -13   8   6      120.95      140.24     14.74 o 
 -12   8   6      102.75      117.51     16.11 o 
 -11   8   6       34.92        9.24      9.62 o 
 -10   8   6      140.44      146.83     12.93 o 
  -9   8   6      492.64      538.95     18.83 o 
  -8   8   6      320.29      328.82     13.50 o 
  -7   8   6       33.94       41.74      7.76 o 
  -6   8   6       21.72        3.59      7.00 o 
  -5   8   6      181.48      168.81      9.98 o 
  -4   8   6     1283.67     1196.49     22.43 o 
  -3   8   6      697.76      743.27     21.34 o 
  -2   8   6      913.33      839.96     18.96 o 
  -1   8   6      136.60      146.37     10.16 o 
   0   8   6     1355.18     1280.22     22.72 o 
   1   8   6      936.80      939.19     22.63 o 
   2   8   6      470.42      393.77     16.13 o 
   3   8   6      738.44      698.19     21.35 o 
   4   8   6      107.60      114.42     12.03 o 
   5   8   6        8.98       -5.69      8.67 o 
   6   8   6       75.51       90.46     14.14 o 
   7   8   6        7.26       -7.23      9.56 o 
   8   8   6      130.59      144.94     17.01 o 
   9   8   6       10.14        5.81     14.47 o 
 -14   9   6        0.58        8.16     13.06 o 
 -13   9   6      349.79      328.12     19.69 o 
 -12   9   6       53.74       47.30     11.80 o 
 -11   9   6      787.25      806.19     29.42 o 
 -10   9   6        6.59        6.48     12.51 o 
  -9   9   6      958.22      938.21     21.48 o 
  -8   9   6        1.63        8.63      7.70 o 
  -7   9   6     1480.96     1439.54     23.63 o 
  -6   9   6       38.09       34.72      7.96 o 
  -5   9   6     3342.97     3312.82     39.84 o 
  -4   9   6      249.61      229.41     12.95 o 
  -3   9   6     3464.14     3282.18     38.81 o 
  -2   9   6      109.14      124.96     10.30 o 
  -1   9   6     1365.16     1324.22     24.03 o 
   0   9   6      132.25      127.83     11.36 o 
   1   9   6      425.00      421.30     26.40 o 
   2   9   6        0.15       -4.66      7.39 o 
   3   9   6     1143.48     1060.59     26.71 o 
   4   9   6       90.01       99.94     12.05 o 
   5   9   6      945.98      897.14     29.83 o 
   6   9   6      223.09      251.19     18.23 o 
   7   9   6      318.80      349.31     21.87 o 
   8   9   6        8.90        9.52     10.94 o 
   9   9   6       14.24       12.46     12.69 o 
 -14  10   6       41.16       27.75     16.97 o 
 -13  10   6        2.57        4.75     13.30 o 
 -12  10   6       72.44       95.80     13.72 o 
 -11  10   6      151.70      147.29     14.43 o 
 -10  10   6      220.28      186.06     13.73 o 
  -9  10   6      286.45      282.01     15.32 o 
  -8  10   6       96.76      101.48     10.47 o 
  -7  10   6      377.02      389.03     16.42 o 
  -6  10   6      483.31      512.50     18.00 o 
  -5  10   6       11.30        7.82      9.09 o 
  -4  10   6      705.93      648.33     19.35 o 
  -3  10   6      858.20      852.28     20.79 o 
  -2  10   6      954.53      939.55     25.13 o 
  -1  10   6      157.99      132.03     11.85 o 
   0  10   6     1225.11     1266.82     27.60 o 
   1  10   6       16.56        6.35      8.74 o 
   2  10   6      979.95     1012.67     26.14 o 
   3  10   6       49.82       58.39     10.97 o 
   4  10   6      117.14      138.57     14.36 o 
   5  10   6       61.10       75.69     12.26 o 
   6  10   6      306.58      316.02     34.56 o 
   7  10   6       78.39      111.64     15.22 o 
   8  10   6      106.96      108.98     16.21 o 
 -14  11   6       53.94       91.88     16.22 o 
 -13  11   6      211.76      198.41     17.01 o 
 -12  11   6      148.22      154.81     15.36 o 
 -11  11   6      183.16      195.64     15.23 o 
 -10  11   6      182.89      208.27     24.72 o 
  -9  11   6      196.84      217.24     16.43 o 
  -8  11   6      935.79      961.33     27.08 o 
  -7  11   6       29.79       27.82      9.49 o 
  -6  11   6      734.81      750.23     23.40 o 
  -5  11   6     1085.07     1064.79     27.11 o 
  -4  11   6     1291.02     1289.72     30.83 o 
  -3  11   6       11.40       13.63      9.17 o 
  -2  11   6      678.10      634.33     18.98 o 
  -1  11   6       28.69       23.99      9.37 o 
   0  11   6      416.77      453.87     18.72 o 
   1  11   6        2.54        5.38      9.01 o 
   2  11   6      389.06      395.96     19.00 o 
   3  11   6      209.12      193.48     15.25 o 
   4  11   6      185.24      179.98     15.56 o 
   5  11   6      538.03      485.88     22.17 o 
   6  11   6      229.78      211.10     23.71 o 
   7  11   6      128.97      151.80     16.89 o 
   8  11   6      209.62      210.67     19.04 o 
 -13  12   6        5.62       17.78     13.55 o 
 -12  12   6        7.35       24.32     13.42 o 
 -11  12   6       31.32       32.72     12.95 o 
 -10  12   6      175.31      141.84     15.87 o 
  -9  12   6        0.39        1.30     11.19 o 
  -8  12   6        9.72       37.63     14.36 o 
  -7  12   6       72.15       45.69     12.38 o 
  -6  12   6       45.92       61.75     10.84 o 
  -5  12   6        1.89       -8.12      8.38 o 
  -4  12   6      285.29      310.00     17.83 o 
  -3  12   6      836.02      809.31     22.09 o 
  -2  12   6        6.64       -1.94      9.22 o 
  -1  12   6      669.89      668.16     22.65 o 
   0  12   6      486.79      472.48     20.01 o 
   1  12   6      301.85      296.20     17.32 o 
   2  12   6       27.46       23.61     10.63 o 
   3  12   6      165.50      177.89     19.21 o 
   4  12   6      156.11      166.48     15.51 o 
   5  12   6      775.64      756.51     27.06 o 
   6  12   6       77.10       99.57     15.10 o 
   7  12   6      248.13      219.47     19.96 o 
 -12  13   6      341.74      344.92     26.97 o 
 -11  13   6        0.72      -16.56     12.29 o 
 -10  13   6      220.79      257.20     19.22 o 
  -9  13   6        8.54        2.98     11.66 o 
  -8  13   6      338.67      401.15     31.95 o 
  -7  13   6        1.88       -7.58      9.94 o 
  -6  13   6       52.45       64.50     11.21 o 
  -5  13   6      133.54      154.23     13.25 o 
  -4  13   6      470.39      464.58     18.12 o 
  -3  13   6        1.37       -2.54      9.57 o 
  -2  13   6       37.36       42.49     11.49 o 
  -1  13   6        9.82        7.17     10.32 o 
   0  13   6      165.80      170.60     14.87 o 
   1  13   6       75.49       57.01     12.25 o 
   2  13   6      226.05      218.24     16.60 o 
   3  13   6        7.56       -5.16      9.76 o 
   4  13   6      568.88      544.21     24.33 o 
   5  13   6       80.64       86.01     14.73 o 
   6  13   6      150.09      130.24     16.87 o 
   7  13   6        3.31       22.95     13.06 o 
 -12  14   6       33.60       49.14     32.53 o 
 -11  14   6       58.86       85.06     27.76 o 
 -10  14   6        3.00       23.79     13.05 o 
  -9  14   6       46.05       62.12     13.96 o 
  -8  14   6        0.09       -7.00     11.49 o 
  -7  14   6        6.69        4.44     11.71 o 
  -6  14   6       10.74       -3.46     10.89 o 
  -5  14   6       35.46       38.52     12.83 o 
  -4  14   6        3.55       -6.87      9.78 o 
  -3  14   6      393.88      363.05     19.43 o 
  -2  14   6      226.37      242.91     17.39 o 
  -1  14   6      995.87      941.97     42.75 o 
   0  14   6       28.27        9.15     10.59 o 
   1  14   6      266.17      275.85     21.76 o 
   2  14   6      115.71       91.07     14.13 o 
   3  14   6      411.52      455.46     23.31 o 
   4  14   6      188.10      192.17     17.76 o 
   5  14   6      816.50      859.43     30.70 o 
   6  14   6       34.25       22.87     14.04 o 
 -11  15   6      149.45      169.01     28.62 o 
 -10  15   6      270.03      297.48     33.00 o 
  -9  15   6        0.82        2.87     19.61 o 
  -8  15   6       66.84       81.59     14.70 o 
  -7  15   6      258.03      304.17     23.40 o 
  -6  15   6      216.47      252.66     21.32 o 
  -5  15   6        7.84       -8.99     13.08 o 
  -4  15   6      251.94      280.87     23.09 o 
  -3  15   6       51.00       29.80     11.94 o 
  -2  15   6      435.20      479.72     22.80 o 
  -1  15   6        3.34       13.72     13.81 o 
   0  15   6      457.57      451.44     22.59 o 
   1  15   6      463.86      420.52     22.33 o 
   2  15   6      120.75      116.72     15.29 o 
   3  15   6      141.00      147.84     17.08 o 
   4  15   6      125.04      129.23     17.21 o 
   5  15   6       44.56       30.62     14.16 o 
 -10  16   6        8.30       25.47     23.50 o 
  -9  16   6       85.19      103.31     25.42 o 
  -8  16   6        1.09      -25.26     32.14 o 
  -7  16   6       13.29       23.96     19.94 o 
  -6  16   6      115.72      131.53     25.06 o 
  -5  16   6        2.92       -0.10     14.57 o 
  -4  16   6      129.98      111.88     18.52 o 
  -3  16   6       16.48       -2.15     11.73 o 
  -2  16   6      105.11      109.76     15.13 o 
  -1  16   6      208.48      226.11     18.55 o 
   0  16   6      985.56     1048.64     31.80 o 
   1  16   6      140.01      119.09     16.09 o 
   2  16   6      494.89      484.40     24.83 o 
   3  16   6       12.02       12.03     13.38 o 
   4  16   6      314.86      347.65     23.26 o 
  -8  17   6        0.84       21.56     21.25 o 
  -7  17   6       83.17       98.45     25.50 o 
  -6  17   6       13.71       27.55     35.97 o 
  -5  17   6      149.81      187.51     45.16 o 
  -4  17   6        5.59      -31.38     33.68 o 
  -3  17   6       88.42       79.67     25.28 o 
  -2  17   6       51.78       31.78     14.36 o 
  -1  17   6      324.16      336.37     28.61 o 
   0  17   6        1.98       -5.54     11.78 o 
   1  17   6      369.21      324.14     21.94 o 
   2  17   6       27.60       19.39     14.28 o 
   3  17   6      123.37      105.93     17.20 o 
  -7  18   6       19.98       -7.65     32.91 o 
  -6  18   6      128.37      127.81     42.09 o 
  -5  18   6        7.83      -32.91     29.85 o 
  -4  18   6       11.71        9.18     35.97 o 
  -3  18   6        0.33      -26.79     29.85 o 
  -2  18   6      157.41      153.84     45.16 o 
  -1  18   6       58.25       28.29     22.22 o 
   0  18   6      331.32      296.43     35.07 o 
   1  18   6       24.59       32.41     32.53 o 
 -15   0   7       32.79       47.62     22.69 o 
 -13   0   7      346.87      351.90     23.44 o 
 -11   0   7      204.96      195.60     17.26 o 
  -9   0   7      468.15      479.51     20.25 o 
  -7   0   7      414.33      361.61     22.64 o 
  -5   0   7     1054.42      950.63     17.50 o 
  -3   0   7     1860.07     1891.15     38.96 o 
  -1   0   7     4027.51     4174.26     46.80 o 
   1   0   7     1204.85     1313.28     25.45 o 
   3   0   7    10167.94    10453.75    104.99 o 
   5   0   7     1465.59     1372.33     32.33 o 
   7   0   7      717.85      662.96     32.42 o 
   9   0   7       13.54       -6.64     12.50 o 
 -16   1   7      300.43      333.92     18.91 o 
 -15   1   7       41.64       44.68     11.64 o 
 -14   1   7       16.89       15.87     12.12 o 
 -13   1   7       48.88       48.80     10.87 o 
 -12   1   7      456.92      456.91     27.33 o 
 -11   1   7       35.94       38.67      8.80 o 
 -10   1   7     2332.66     2174.04     30.11 o 
  -9   1   7        7.56       16.70      7.85 o 
  -8   1   7     3021.69     2843.10     30.87 o 
  -7   1   7      522.43      524.27     12.46 o 
  -6   1   7     3739.23     3756.42     32.35 o 
  -5   1   7       83.71       81.16      6.73 o 
  -4   1   7      690.64      762.18     13.81 o 
  -3   1   7      786.12      925.85     14.96 o 
  -2   1   7      697.31      616.49     12.35 o 
  -1   1   7        8.15        6.09      3.22 o 
   0   1   7     2476.78     2203.96     22.82 o 
   1   1   7     3380.49     3347.84     31.14 o 
   2   1   7     1671.93     1608.24     21.32 o 
   3   1   7      503.04      456.30     12.92 o 
   4   1   7     1544.34     1581.20     23.48 o 
   5   1   7      163.58      155.78      9.90 o 
   6   1   7      687.01      687.18     19.62 o 
   7   1   7        2.09       -6.99      6.74 o 
   8   1   7       38.97       24.51      8.78 o 
   9   1   7       79.57       92.08     11.84 o 
  10   1   7        4.14        9.61     11.27 o 
 -16   2   7        1.74      -11.11     12.37 o 
 -15   2   7       43.81       44.79     11.90 o 
 -14   2   7       74.43       62.34     11.63 o 
 -13   2   7      151.66      103.45     13.58 o 
 -12   2   7      631.16      590.56     19.10 o 
 -11   2   7       25.02       43.71      8.62 o 
 -10   2   7       18.62        5.61      7.50 o 
  -9   2   7      415.42      456.42     14.49 o 
  -8   2   7     1089.10     1156.04     19.36 o 
  -7   2   7      444.61      483.18     12.16 o 
  -6   2   7      389.64      477.34     10.87 o 
  -5   2   7      241.62      254.18     10.60 o 
  -4   2   7     1334.81     1421.78     20.19 o 
  -3   2   7       59.94      102.07      6.69 o 
  -2   2   7     1796.22     1821.45     22.28 o 
  -1   2   7       62.33       85.10      5.53 o 
   0   2   7     2212.27     2359.36     23.97 o 
   1   2   7     2723.54     2768.15     27.69 o 
   2   2   7     2321.75     2312.86     26.11 o 
   3   2   7      817.79      784.04     15.94 o 
   4   2   7      974.88      943.58     18.26 o 
   5   2   7      846.05      890.16     20.64 o 
   6   2   7      203.57      221.34     11.82 o 
   7   2   7        2.70       -3.98      7.20 o 
   8   2   7      130.42      150.04     13.47 o 
   9   2   7       66.95       63.43     12.17 o 
  10   2   7       71.08       80.78     13.71 o 
 -16   3   7       83.26       89.11     14.78 o 
 -15   3   7       50.29       47.34     15.09 o 
 -14   3   7       22.90       13.82     12.09 o 
 -13   3   7      380.10      390.32     17.36 o 
 -12   3   7       28.40       35.70     10.19 o 
 -11   3   7      253.30      240.44     13.07 o 
 -10   3   7      396.08      417.13     15.41 o 
  -9   3   7     1894.01     1860.77     26.72 o 
  -8   3   7     1462.03     1310.93     20.99 o 
  -7   3   7     2679.63     2636.34     28.29 o 
  -6   3   7      655.44      645.69     12.65 o 
  -5   3   7     3103.46     2957.61     47.79 o 
  -4   3   7      372.34      352.38     20.08 o 
  -3   3   7       10.17       36.25      5.73 o 
  -2   3   7      784.85      769.14     11.66 o 
  -1   3   7     1789.55     1680.52     18.83 o 
   0   3   7      797.50      709.69     12.81 o 
   1   3   7     1920.39     1840.96     21.94 o 
   2   3   7       25.98       30.97      5.37 o 
   3   3   7     1443.13     1367.78     20.62 o 
   4   3   7        1.90       -3.13      6.03 o 
   5   3   7      506.40      491.39     16.23 o 
   6   3   7        6.14       10.32      6.96 o 
   7   3   7       20.18       27.52      8.16 o 
   8   3   7       27.01       33.22      9.50 o 
   9   3   7      276.45      267.92     19.32 o 
  10   3   7        0.54      -13.22     11.94 o 
 -16   4   7        6.81        7.92     18.30 o 
 -15   4   7       50.57       30.80     12.45 o 
 -14   4   7        0.17       -2.94     10.43 o 
 -13   4   7       62.49       46.23     11.25 o 
 -12   4   7       10.22       -8.42      8.44 o 
 -11   4   7        2.56        5.86      8.25 o 
 -10   4   7      396.95      360.14     14.89 o 
  -9   4   7       28.25       50.50      8.50 o 
  -8   4   7      135.12      133.74      9.16 o 
  -7   4   7      442.24      391.88     12.05 o 
  -6   4   7      247.46      294.10     10.27 o 
  -5   4   7      293.37      295.68      9.52 o 
  -4   4   7      216.40      255.78     10.28 o 
  -3   4   7     1510.86     1679.55     22.63 o 
  -2   4   7     1212.57     1226.24     15.61 o 
  -1   4   7     2252.39     2291.53     23.24 o 
   0   4   7     3582.27     3481.93     31.23 o 
   1   4   7     1004.40      974.73     18.60 o 
   2   4   7      695.55      681.18     14.26 o 
   3   4   7      471.09      446.84     13.72 o 
   4   4   7      113.14      100.83     10.57 o 
   5   4   7      680.20      653.49     16.45 o 
   6   4   7      629.77      667.55     19.97 o 
   7   4   7      434.97      455.27     21.19 o 
   8   4   7      245.75      277.81     18.73 o 
   9   4   7       32.38       44.64     11.62 o 
 -16   5   7        0.74       12.14     14.85 o 
 -15   5   7       40.62       53.29     13.20 o 
 -14   5   7       26.50       33.77     11.41 o 
 -13   5   7      437.59      439.95     18.07 o 
 -12   5   7      127.23      140.42     12.54 o 
 -11   5   7     1081.79     1046.71     23.70 o 
 -10   5   7      324.76      284.28     13.45 o 
  -9   5   7     2457.77     2451.97     31.36 o 
  -8   5   7      224.42      262.00     11.63 o 
  -7   5   7      793.41      751.27     15.97 o 
  -6   5   7      702.05      735.85     14.98 o 
  -5   5   7     4345.65     4229.34     36.48 o 
  -4   5   7      137.36      177.71      7.54 o 
  -3   5   7      205.81      191.42      7.57 o 
  -2   5   7     1130.27     1222.52     16.16 o 
  -1   5   7     3130.36     2932.80     27.67 o 
   0   5   7     1447.74     1495.14     20.13 o 
   1   5   7     1045.40      977.53     18.31 o 
   2   5   7      449.95      465.97     15.63 o 
   3   5   7      742.06      705.36     21.79 o 
   4   5   7       42.90       33.42      9.28 o 
   5   5   7      121.33      118.95     12.03 o 
   6   5   7     1209.29     1145.42     29.16 o 
   7   5   7        1.24        4.05     10.02 o 
   8   5   7        2.26      -12.54     10.19 o 
   9   5   7      334.44      354.91     25.41 o 
 -15   6   7       10.13       13.12     14.50 o 
 -14   6   7       91.61      104.05     17.16 o 
 -13   6   7        7.73       -3.30      9.78 o 
 -12   6   7        1.11       -6.87      9.51 o 
 -11   6   7      127.55      181.72     13.15 o 
 -10   6   7      131.90      143.08     11.67 o 
  -9   6   7      404.81      412.13     14.87 o 
  -8   6   7      378.30      378.92     13.65 o 
  -7   6   7      437.48      495.73     18.37 o 
  -6   6   7        0.99       -6.77      5.60 o 
  -5   6   7        1.90        6.08      5.56 o 
  -4   6   7      452.59      366.73     10.64 o 
  -3   6   7      448.62      407.97     10.38 o 
  -2   6   7       72.34       69.35      6.26 o 
  -1   6   7     4864.67     4714.25     45.04 o 
   0   6   7     1928.96     1997.53     27.52 o 
   1   6   7      616.02      629.23     16.52 o 
   2   6   7      212.27      205.37     12.16 o 
   3   6   7      111.27      104.44     10.46 o 
   4   6   7      419.20      400.23     21.65 o 
   5   6   7      225.87      198.53     14.58 o 
   6   6   7      616.57      640.09     23.22 o 
   7   6   7      530.73      580.34     23.88 o 
   8   6   7      308.60      319.65     20.22 o 
   9   6   7      163.89      159.99     17.46 o 
 -15   7   7      116.13      146.18     18.61 o 
 -14   7   7       48.05       33.94     15.51 o 
 -13   7   7      147.58      162.01     14.90 o 
 -12   7   7      502.21      525.13     20.25 o 
 -11   7   7      324.99      326.64     21.28 o 
 -10   7   7     1159.99     1188.48     23.99 o 
  -9   7   7      392.38      431.89     15.45 o 
  -8   7   7     1329.15     1238.74     22.17 o 
  -7   7   7      871.96      821.99     17.62 o 
  -6   7   7     1958.88     1963.13     25.47 o 
  -5   7   7      303.95      258.90     10.36 o 
  -4   7   7      603.36      594.66     13.44 o 
  -3   7   7      883.62      858.54     18.61 o 
  -2   7   7     1488.15     1398.51     23.28 o 
  -1   7   7     1096.90     1023.13     20.12 o 
   0   7   7     1255.89     1175.00     21.98 o 
   1   7   7     1369.00     1379.74     27.16 o 
   2   7   7      224.89      206.60     12.75 o 
   3   7   7      197.55      174.56     13.46 o 
   4   7   7       26.82       20.40      9.65 o 
   5   7   7        6.22       -4.86      9.17 o 
   6   7   7      396.86      400.59     19.86 o 
   7   7   7       13.89       -3.17     10.35 o 
   8   7   7      340.80      348.78     20.84 o 
   9   7   7       21.09       34.31     13.56 o 
 -15   8   7        0.64        8.53     14.55 o 
 -14   8   7        2.27       -7.72     18.01 o 
 -13   8   7        1.10       -1.65     13.22 o 
 -12   8   7      135.59      153.34     13.99 o 
 -11   8   7      120.40       69.98     13.74 o 
 -10   8   7       58.76       47.80     10.10 o 
  -9   8   7       69.01       83.08     10.48 o 
  -8   8   7       16.40       23.33      9.24 o 
  -7   8   7        2.01       -3.80      7.20 o 
  -6   8   7      100.16      119.86     10.21 o 
  -5   8   7      360.12      326.02     13.72 o 
  -4   8   7      669.01      715.91     20.71 o 
  -3   8   7      103.55      110.58      9.66 o 
  -2   8   7      273.77      307.14     12.92 o 
  -1   8   7      796.09      786.16     19.22 o 
   0   8   7       48.40       39.53      8.30 o 
   1   8   7       52.65       34.16      8.47 o 
   2   8   7       28.99       16.09      8.06 o 
   3   8   7      161.55      159.68     13.34 o 
   4   8   7      324.61      296.64     16.85 o 
   5   8   7      200.82      194.31     17.12 o 
   6   8   7        0.70       -2.25      9.42 o 
   7   8   7      891.10      925.52     29.69 o 
   8   8   7       24.27       20.79     12.50 o 
 -14   9   7      219.73      261.90     32.26 o 
 -13   9   7       48.96       38.56     14.55 o 
 -12   9   7      863.88      897.55     30.93 o 
 -11   9   7        3.61       -9.51     11.52 o 
 -10   9   7      806.72      861.28     21.58 o 
  -9   9   7       26.71       32.92      9.60 o 
  -8   9   7     1418.30     1356.80     27.95 o 
  -7   9   7       69.95       70.30     10.31 o 
  -6   9   7     1494.86     1499.51     27.20 o 
  -5   9   7       34.87       36.30      8.83 o 
  -4   9   7     3391.27     3222.62     41.84 o 
  -3   9   7      830.59      895.23     26.73 o 
  -2   9   7     2315.16     2191.55     39.00 o 
  -1   9   7      294.34      354.67     22.31 o 
   0   9   7      841.87      855.75     25.21 o 
   1   9   7      185.65      180.88     13.06 o 
   2   9   7      329.40      347.37     16.93 o 
   3   9   7      308.70      292.57     16.73 o 
   4   9   7      270.65      264.25     16.99 o 
   5   9   7       27.39       30.61     11.16 o 
   6   9   7      504.04      579.55     27.18 o 
   7   9   7       23.41       43.62     15.02 o 
   8   9   7      289.35      337.71     35.24 o 
 -14  10   7        1.24       30.59     14.60 o 
 -13  10   7       30.04       34.32     16.46 o 
 -12  10   7       30.61       37.28     14.70 o 
 -11  10   7       15.08       11.06     12.77 o 
 -10  10   7       16.61       20.47     15.65 o 
  -9  10   7        6.84       10.54     11.91 o 
  -8  10   7       37.88       37.46     14.03 o 
  -7  10   7      256.09      219.18     27.92 o 
  -6  10   7        0.73        4.04      8.55 o 
  -5  10   7        0.78        2.31      8.80 o 
  -4  10   7      148.06      155.76     12.37 o 
  -3  10   7     2509.99     2444.28     35.17 o 
  -2  10   7       89.56       77.88      9.98 o 
  -1  10   7      529.13      544.47     20.07 o 
   0  10   7       12.81       -5.02      7.69 o 
   1  10   7      117.12      132.87     12.49 o 
   2  10   7       13.37       14.92      8.89 o 
   3  10   7      151.67      142.94     14.03 o 
   4  10   7       73.51      101.98     13.45 o 
   5  10   7      422.40      446.04     22.07 o 
   6  10   7       76.31      103.08     14.47 o 
   7  10   7      353.03      359.98     21.67 o 
   8  10   7        8.51       16.18     13.22 o 
 -14  11   7       59.88       64.07     20.80 o 
 -13  11   7      140.09      170.97     33.44 o 
 -12  11   7      133.43      142.66     19.33 o 
 -11  11   7      335.74      351.60     24.96 o 
 -10  11   7      121.41      109.71     16.91 o 
  -9  11   7      185.23      165.68     19.04 o 
  -8  11   7      259.52      274.62     18.46 o 
  -7  11   7      110.95      115.49     14.18 o 
  -6  11   7      171.04      206.64     18.78 o 
  -5  11   7     1298.61     1300.94     30.99 o 
  -4  11   7      502.49      523.55     18.84 o 
  -3  11   7     2254.48     2186.28     34.15 o 
  -2  11   7      212.81      249.69     15.87 o 
  -1  11   7      263.12      277.78     16.46 o 
   0  11   7      407.62      410.92     18.55 o 
   1  11   7       35.29       40.68     10.97 o 
   2  11   7      459.43      429.41     19.68 o 
   3  11   7       74.40       97.41     12.97 o 
   4  11   7      955.26      992.33     29.31 o 
   5  11   7      115.01      135.38     15.91 o 
   6  11   7      256.83      248.81     19.25 o 
   7  11   7      174.88      162.89     17.45 o 
 -13  12   7       14.80       22.75     17.31 o 
 -12  12   7       22.99       23.40     16.14 o 
 -11  12   7        4.11       11.27     14.80 o 
 -10  12   7        1.00       12.25     14.29 o 
  -9  12   7        5.51       13.31     20.49 o 
  -8  12   7        0.33       13.21     13.40 o 
  -7  12   7        8.79        0.39     10.69 o 
  -6  12   7      730.81      716.75     25.02 o 
  -5  12   7       25.11        3.61     10.70 o 
  -4  12   7      427.04      415.49     20.59 o 
  -3  12   7      122.83      161.72     17.35 o 
  -2  12   7      994.72     1015.84     28.05 o 
  -1  12   7      559.54      533.03     21.36 o 
   0  12   7       23.20       11.05      9.73 o 
   1  12   7      738.10      661.32     23.78 o 
   2  12   7      452.58      473.50     21.47 o 
   3  12   7        6.69        8.74     10.54 o 
   4  12   7      619.44      596.12     24.87 o 
   5  12   7      155.33      156.82     16.37 o 
   6  12   7      227.12      267.00     21.65 o 
   7  12   7      124.96      149.73     21.76 o 
 -12  13   7       17.19       50.28     17.66 o 
 -11  13   7      196.35      237.40     23.00 o 
 -10  13   7       22.10       30.75     18.79 o 
  -9  13   7       17.35       10.90     14.52 o 
  -8  13   7       12.02       11.38     16.44 o 
  -7  13   7      614.43      669.87     29.84 o 
  -6  13   7        7.97        2.56     10.25 o 
  -5  13   7      174.32      190.82     16.56 o 
  -4  13   7       13.37        1.00     12.75 o 
  -3  13   7     1147.38     1167.13     35.22 o 
  -2  13   7        6.16       -6.40     11.37 o 
  -1  13   7      519.23      529.40     25.66 o 
   0  13   7       19.21       -1.27     10.02 o 
   1  13   7      896.18      859.39     27.70 o 
   2  13   7       12.34        7.51     10.21 o 
   3  13   7      523.48      594.10     25.16 o 
   4  13   7      104.86      108.89     15.42 o 
   5  13   7      308.42      343.20     21.87 o 
   6  13   7       10.80        4.56     12.57 o 
 -12  14   7        3.92       22.95     16.82 o 
 -11  14   7        1.35       20.67     15.98 o 
 -10  14   7       91.39      101.54     23.57 o 
  -9  14   7       92.74       97.80     17.50 o 
  -8  14   7       43.39       41.20     23.24 o 
  -7  14   7      450.61      517.89     27.68 o 
  -6  14   7        4.91       10.41     11.57 o 
  -5  14   7      329.64      326.21     25.12 o 
  -4  14   7      497.89      487.70     25.35 o 
  -3  14   7      128.87      130.71     17.68 o 
  -2  14   7      275.78      255.13     34.16 o 
  -1  14   7       56.69       49.68     14.94 o 
   0  14   7      351.51      322.59     22.94 o 
   1  14   7       42.57       27.52     14.14 o 
   2  14   7      357.03      335.50     24.49 o 
   3  14   7      133.81      100.42     18.62 o 
   4  14   7      513.73      514.95     40.98 o 
   5  14   7        4.46       12.52     13.46 o 
 -11  15   7      236.01      276.03     32.96 o 
 -10  15   7        3.38        1.18     15.53 o 
  -9  15   7      123.58      144.26     19.98 o 
  -8  15   7       36.33       45.55     16.44 o 
  -7  15   7      292.24      304.54     23.66 o 
  -6  15   7        4.49        4.37     20.98 o 
  -5  15   7       66.68       85.74     15.76 o 
  -4  15   7      184.89      214.07     20.07 o 
  -3  15   7      458.32      489.57     34.03 o 
  -2  15   7      127.96      145.40     17.74 o 
  -1  15   7      130.07      135.73     18.00 o 
   0  15   7      304.01      344.90     40.70 o 
   1  15   7      282.85      274.57     25.84 o 
   2  15   7      291.84      317.54     24.55 o 
   3  15   7       71.95       45.85     17.54 o 
   4  15   7      137.65      148.79     21.84 o 
  -9  16   7        1.15      -16.48     20.16 o 
  -8  16   7       79.15       64.80     23.34 o 
  -7  16   7      126.62      141.52     30.32 o 
  -6  16   7        0.40       -4.38     17.22 o 
  -5  16   7       61.85       47.61     19.54 o 
  -4  16   7        2.30       -8.36     11.86 o 
  -3  16   7        6.26       -4.16     13.46 o 
  -2  16   7      142.07      145.64     19.57 o 
  -1  16   7      245.56      241.49     22.31 o 
   0  16   7       87.95       91.28     18.14 o 
   1  16   7      565.12      577.98     41.10 o 
   2  16   7       90.70       82.83     18.81 o 
   3  16   7       94.40      100.18     19.99 o 
  -8  17   7      189.98      200.37     31.38 o 
  -7  17   7       22.02       31.38     35.97 o 
  -6  17   7       17.97       63.52     37.50 o 
  -5  17   7       12.03        4.10     32.91 o 
  -4  17   7      124.37      129.07     24.35 o 
  -3  17   7        1.37      -19.61     13.25 o 
  -2  17   7      188.42      203.55     21.86 o 
  -1  17   7       40.70       50.95     21.03 o 
   0  17   7      231.60      226.19     23.62 o 
   1  17   7        0.51      -11.62     15.07 o 
   2  17   7      168.21      143.46     29.68 o 
  -6  18   7       35.51       56.64     39.80 o 
  -5  18   7       43.82       22.96     35.97 o 
  -4  18   7       19.67       51.28     41.33 o 
  -3  18   7       25.56      -26.02     36.74 o 
  -2  18   7        0.26       -0.67     21.23 o 
  -1  18   7      244.60      238.03     23.65 o 
 -16   0   8       11.69      -23.19     38.27 o 
 -14   0   8        6.28       -2.00     18.33 o 
 -12   0   8      607.92      596.41     26.79 o 
 -10   0   8       19.07       29.90     11.21 o 
  -8   0   8       97.38      100.49     10.78 o 
  -6   0   8      326.21      431.26     13.41 o 
  -4   0   8      221.72      194.26     15.81 o 
  -2   0   8     1158.09     1231.29     29.73 o 
   0   0   8      558.85      555.79     25.83 o 
   2   0   8      892.53      903.56     24.01 o 
   4   0   8      872.69      853.52     25.88 o 
   6   0   8      457.14      507.11     28.38 o 
   8   0   8        5.01        4.65     12.07 o 
 -16   1   8       11.41        3.39     19.88 o 
 -15   1   8      144.44      144.41     17.25 o 
 -14   1   8       91.58       87.24     14.58 o 
 -13   1   8       30.67        4.15      9.08 o 
 -12   1   8       18.05        9.59      8.80 o 
 -11   1   8      439.59      471.78     16.49 o 
 -10   1   8      178.49      163.27     10.88 o 
  -9   1   8     1444.32     1357.00     22.03 o 
  -8   1   8      425.39      441.41     13.47 o 
  -7   1   8     2265.02     2209.54     29.51 o 
  -6   1   8     2120.90     2154.26     38.78 o 
  -5   1   8     2732.33     2738.33     39.02 o 
  -4   1   8      168.26      169.29      8.39 o 
  -3   1   8     1478.96     1338.04     19.17 o 
  -2   1   8      563.67      504.53     10.10 o 
  -1   1   8     1323.28     1308.41     17.06 o 
   0   1   8     2511.72     2620.60     26.77 o 
   1   1   8     3615.29     3466.29     33.24 o 
   2   1   8      326.57      340.15     11.34 o 
   3   1   8     1612.47     1608.15     23.63 o 
   4   1   8      494.35      455.33     14.23 o 
   5   1   8      542.30      552.36     17.74 o 
   6   1   8      135.58      138.12     11.67 o 
   7   1   8       10.10       14.83      8.60 o 
   8   1   8        0.27       -0.99      8.18 o 
   9   1   8       97.81       95.30     14.03 o 
 -16   2   8       30.41       13.99     20.41 o 
 -15   2   8        3.11        4.10     12.61 o 
 -14   2   8       14.90       10.27     12.62 o 
 -13   2   8        3.73      -11.51     10.56 o 
 -12   2   8       29.35       44.12     12.45 o 
 -11   2   8      133.02      147.25     21.90 o 
 -10   2   8      235.63      224.12     14.48 o 
  -9   2   8        9.93        2.23      8.30 o 
  -8   2   8       75.67       88.13      9.58 o 
  -7   2   8      447.23      463.04     19.82 o 
  -6   2   8       16.00       37.81      9.00 o 
  -5   2   8        0.34        0.30      5.44 o 
  -4   2   8      165.80      188.76      8.95 o 
  -3   2   8     2016.30     2315.80     27.15 o 
  -2   2   8      273.50      297.66     10.14 o 
  -1   2   8      566.51      559.96     11.52 o 
   0   2   8      684.41      737.26     13.72 o 
   1   2   8       86.77       83.43      7.59 o 
   2   2   8      758.60      722.19     15.33 o 
   3   2   8       59.14       64.12      7.58 o 
   4   2   8      868.36      863.86     20.15 o 
   5   2   8       41.83       39.62      8.49 o 
   6   2   8      283.38      294.13     14.96 o 
   7   2   8      672.70      665.42     19.34 o 
   8   2   8       20.33        7.31      9.23 o 
   9   2   8       10.45       11.19     15.66 o 
 -16   3   8       83.67       95.57     19.00 o 
 -15   3   8        5.56       -9.82     13.12 o 
 -14   3   8      102.71       82.42     15.10 o 
 -13   3   8       32.77       19.45     11.60 o 
 -12   3   8       16.78       -1.18     10.54 o 
 -11   3   8        7.81       -9.19      9.67 o 
 -10   3   8      993.88      976.46     24.79 o 
  -9   3   8      394.14      408.23     16.99 o 
  -8   3   8     1893.82     2044.74     30.87 o 
  -7   3   8      319.53      331.25     21.25 o 
  -6   3   8     1370.56     1372.00     22.93 o 
  -5   3   8      338.47      314.81     11.94 o 
  -4   3   8      583.83      471.08     21.39 o 
  -3   3   8        3.76        8.23      7.95 o 
  -2   3   8       13.44       13.23      5.95 o 
  -1   3   8       11.46        6.78      3.85 o 
   0   3   8     2031.73     1996.40     23.13 o 
   1   3   8       60.10       56.25      8.27 o 
   2   3   8     2004.34     1905.03     24.62 o 
   3   3   8      143.07      140.11      9.60 o 
   4   3   8      180.16      198.63     11.62 o 
   5   3   8       57.33       77.44     10.73 o 
   6   3   8      425.47      469.18     15.98 o 
   7   3   8        7.42       13.34     10.38 o 
   8   3   8       76.63      108.68     17.08 o 
   9   3   8       38.44       33.71     13.05 o 
 -16   4   8        7.37       15.35     15.69 o 
 -15   4   8       11.59       29.06     15.58 o 
 -14   4   8       79.05       71.78     14.29 o 
 -13   4   8        6.94       11.90     11.78 o 
 -12   4   8        0.80       -4.64     10.11 o 
 -11   4   8        2.60        3.13     10.47 o 
 -10   4   8       68.73       71.46     11.83 o 
  -9   4   8        0.46        5.98      9.05 o 
  -8   4   8        3.96       -2.19      9.73 o 
  -7   4   8        0.31       -7.46      7.33 o 
  -6   4   8      117.25      127.43      9.64 o 
  -5   4   8      827.83      783.39     18.72 o 
  -4   4   8     1201.84     1286.61     21.20 o 
  -3   4   8      593.91      570.65     14.40 o 
  -2   4   8      582.55      601.26     14.18 o 
  -1   4   8      428.58      433.49     13.58 o 
   0   4   8      134.70      161.07      7.73 o 
   1   4   8     1685.84     1695.28     22.42 o 
   2   4   8      327.28      338.59     12.35 o 
   3   4   8      187.96      193.21     10.85 o 
   4   4   8       10.33        4.93      6.70 o 
   5   4   8      560.85      596.84     21.35 o 
   6   4   8       23.88       24.96     10.28 o 
   7   4   8      206.14      204.82     16.90 o 
   8   4   8        1.87       -5.80     11.11 o 
   9   4   8      275.70      356.83     22.18 o 
 -16   5   8      104.35      122.71     19.32 o 
 -15   5   8       54.43       45.41     20.00 o 
 -14   5   8      130.49      142.13     17.80 o 
 -13   5   8       30.97        0.59     11.72 o 
 -12   5   8      955.67      928.15     27.08 o 
 -11   5   8       13.36       18.67     11.22 o 
 -10   5   8      426.92      402.79     18.12 o 
  -9   5   8      687.30      589.66     19.90 o 
  -8   5   8     2719.49     2585.06     35.88 o 
  -7   5   8      100.18       87.94      9.73 o 
  -6   5   8     2114.86     1989.55     28.89 o 
  -5   5   8       76.51       88.21      8.88 o 
  -4   5   8     1057.86      928.41     18.60 o 
  -3   5   8      374.80      414.98     12.72 o 
  -2   5   8      821.26      740.67     16.06 o 
  -1   5   8      799.79      805.73     16.14 o 
   0   5   8     3337.53     3252.78     31.72 o 
   1   5   8      101.65      125.08      9.22 o 
   2   5   8      382.76      411.46     15.98 o 
   3   5   8       19.49       16.02      8.07 o 
   4   5   8      469.45      455.92     18.74 o 
   5   5   8        2.97        3.99      9.26 o 
   6   5   8      476.68      487.85     21.68 o 
   7   5   8      260.80      265.81     18.30 o 
   8   5   8      486.77      511.59     28.96 o 
 -15   6   8        3.07        2.87     13.56 o 
 -14   6   8       31.93       37.08     14.88 o 
 -13   6   8        1.99       -6.36     12.15 o 
 -12   6   8        2.40      -15.86     10.58 o 
 -11   6   8       18.73       41.26     13.63 o 
 -10   6   8      204.27      192.80     14.90 o 
  -9   6   8       17.15       11.87      9.85 o 
  -8   6   8        8.01       -1.32      9.24 o 
  -7   6   8      327.05      392.21     16.16 o 
  -6   6   8       62.08       60.27      9.14 o 
  -5   6   8        0.37       -5.73      6.10 o 
  -4   6   8       92.22      111.70     10.11 o 
  -3   6   8      102.56      117.69     13.26 o 
  -2   6   8      445.66      444.22     17.90 o 
  -1   6   8       46.07       35.84      9.12 o 
   0   6   8      974.19     1027.18     26.24 o 
   1   6   8      255.09      257.01     13.24 o 
   2   6   8        2.62        8.44      7.34 o 
   3   6   8      338.32      385.21     17.45 o 
   4   6   8      583.03      581.05     22.54 o 
   5   6   8      332.13      331.89     25.74 o 
   6   6   8       62.78       59.02     11.89 o 
   7   6   8      204.96      229.91     17.60 o 
   8   6   8       40.87       35.15     26.16 o 
 -15   7   8      187.77      252.93     32.58 o 
 -14   7   8       24.66       42.37     14.88 o 
 -13   7   8      331.81      313.30     21.16 o 
 -12   7   8      146.63      170.45     15.90 o 
 -11   7   8     1249.56     1256.58     29.66 o 
 -10   7   8      609.94      576.66     21.48 o 
  -9   7   8      948.56      992.12     24.91 o 
  -8   7   8      530.50      591.12     21.40 o 
  -7   7   8      361.72      330.91     16.87 o 
  -6   7   8      312.19      349.91     14.49 o 
  -5   7   8      686.36      618.18     21.32 o 
  -4   7   8     1129.51     1073.38     26.22 o 
  -3   7   8     3679.11     3645.43     48.17 o 
  -2   7   8      127.98      122.71     12.34 o 
  -1   7   8     2267.45     2148.02     50.17 o 
   0   7   8      826.87      798.93     26.03 o 
   1   7   8        8.39       10.20      7.45 o 
   2   7   8       80.91       80.61     10.21 o 
   3   7   8      608.52      608.08     22.31 o 
   4   7   8       34.75       48.70     10.78 o 
   5   7   8      921.80      839.99     26.10 o 
   6   7   8       15.88        1.83     10.16 o 
   7   7   8      690.41      627.18     25.51 o 
   8   7   8      145.63      129.28     20.97 o 
 -15   8   8        0.01       16.17     15.36 o 
 -14   8   8        3.62        4.27     14.12 o 
 -13   8   8        7.18        1.84     13.14 o 
 -12   8   8        1.78        3.77     12.62 o 
 -11   8   8       11.03       16.30     11.30 o 
 -10   8   8       22.67       20.61     11.15 o 
  -9   8   8       31.86       58.91     11.76 o 
  -8   8   8      324.33      334.89     16.25 o 
  -7   8   8      106.69      112.28     13.91 o 
  -6   8   8       99.60       85.79     12.32 o 
  -5   8   8      196.05      215.09     15.27 o 
  -4   8   8        3.98      -12.91      8.60 o 
  -3   8   8      302.38      290.18     16.39 o 
  -2   8   8       18.78       17.54      9.27 o 
  -1   8   8      957.95      899.49     28.11 o 
   0   8   8     1540.47     1514.93     43.23 o 
   1   8   8       15.33       19.01     10.31 o 
   2   8   8      173.33      171.26     13.19 o 
   3   8   8       13.02       16.42      9.26 o 
   4   8   8      828.73      793.87     25.31 o 
   5   8   8       96.87      102.36     13.92 o 
   6   8   8      284.41      277.09     18.61 o 
   7   8   8       72.48       89.37     14.40 o 
 -14   9   8       14.48        8.83     17.46 o 
 -13   9   8      207.90      228.72     20.91 o 
 -12   9   8      121.35      132.10     17.02 o 
 -11   9   8      639.92      669.26     25.86 o 
 -10   9   8       17.87       -6.28     12.27 o 
  -9   9   8     1379.26     1392.04     41.02 o 
  -8   9   8        1.29        1.08     11.01 o 
  -7   9   8      522.36      531.31     22.23 o 
  -6   9   8       21.14       14.19     10.83 o 
  -5   9   8     1612.27     1622.37     34.29 o 
  -4   9   8      650.55      672.22     23.49 o 
  -3   9   8     1605.53     1629.34     33.63 o 
  -2   9   8       90.74       58.19     12.81 o 
  -1   9   8      559.10      582.68     24.93 o 
   0   9   8       92.41      105.85     13.95 o 
   1   9   8       19.31       18.39     10.80 o 
   2   9   8        3.82       -9.76     10.41 o 
   3   9   8      124.06      132.01     13.47 o 
   4   9   8       73.21       73.21     12.05 o 
   5   9   8      713.69      717.05     25.50 o 
   6   9   8       45.30       43.40     13.87 o 
   7   9   8      313.48      322.45     29.83 o 
 -14  10   8        3.24       -2.19     13.79 o 
 -13  10   8       20.49       36.19     17.09 o 
 -12  10   8        0.03       14.96     15.51 o 
 -11  10   8        0.77        0.72     13.89 o 
 -10  10   8       19.42        8.98     13.65 o 
  -9  10   8        1.78       -9.79     11.12 o 
  -8  10   8      324.12      317.16     19.66 o 
  -7  10   8        9.48        0.32     11.17 o 
  -6  10   8      709.31      676.58     24.52 o 
  -5  10   8        2.04        9.11     13.48 o 
  -4  10   8      108.72       80.40     13.35 o 
  -3  10   8      285.67      275.64     16.98 o 
  -2  10   8       22.18       31.37     17.14 o 
  -1  10   8       46.98       44.07     12.50 o 
   0  10   8        3.85        8.20     10.62 o 
   1  10   8      458.96      504.14     24.46 o 
   2  10   8      586.88      556.80     33.64 o 
   3  10   8      337.26      302.04     21.96 o 
   4  10   8      117.17      129.00     17.21 o 
   5  10   8       29.30       32.49     13.99 o 
   6  10   8      211.07      215.75     35.70 o 
   7  10   8        1.52       -0.82     14.20 o 
 -13  11   8       79.42      101.30     20.17 o 
 -12  11   8      198.57      209.71     22.65 o 
 -11  11   8      157.67      206.97     22.14 o 
 -10  11   8       56.98      109.76     18.30 o 
  -9  11   8      195.94      205.26     20.44 o 
  -8  11   8      308.10      333.47     20.09 o 
  -7  11   8      597.83      563.22     23.42 o 
  -6  11   8     1436.07     1440.73     36.01 o 
  -5  11   8     2424.94     2413.01     43.22 o 
  -4  11   8      726.75      701.38     36.57 o 
  -3  11   8      817.03      820.72     29.28 o 
  -2  11   8        1.97       10.67     11.70 o 
  -1  11   8      491.59      509.39     24.83 o 
   0  11   8        2.79       -7.40      9.91 o 
   1  11   8       49.07       63.40     13.95 o 
   2  11   8       70.78       90.98     15.37 o 
   3  11   8      622.72      633.68     29.83 o 
   4  11   8      233.25      242.80     22.31 o 
   5  11   8      570.53      579.89     30.71 o 
   6  11   8      141.28      145.52     19.86 o 
 -13  12   8        1.24       12.46     16.85 o 
 -12  12   8        2.78      -14.26     14.80 o 
 -11  12   8       20.45       21.07     15.07 o 
 -10  12   8        3.72       11.23     14.45 o 
  -9  12   8        0.05       13.52     15.21 o 
  -8  12   8      135.53      147.64     15.85 o 
  -7  12   8      466.21      468.42     22.70 o 
  -6  12   8       10.37        3.81     12.92 o 
  -5  12   8       15.88       17.14     12.48 o 
  -4  12   8      225.10      255.16     29.29 o 
  -3  12   8      164.97      152.80     43.63 o 
  -2  12   8        0.17       -1.74     10.91 o 
  -1  12   8      193.95      208.50     18.64 o 
   0  12   8       32.80       22.10     13.91 o 
   1  12   8      256.17      242.86     20.12 o 
   2  12   8       96.76      105.99     26.25 o 
   3  12   8      368.63      377.71     28.77 o 
   4  12   8        9.50       -7.95     12.88 o 
   5  12   8      208.95      231.31     23.52 o 
 -12  13   8      130.58      126.57     20.62 o 
 -11  13   8        7.48       25.83     16.78 o 
 -10  13   8      134.06      150.26     20.90 o 
  -9  13   8        5.76        1.21     14.47 o 
  -8  13   8      150.35      159.85     19.17 o 
  -7  13   8        0.11        0.36     11.61 o 
  -6  13   8     1438.57     1602.71     37.15 o 
  -5  13   8        6.06       13.55     11.76 o 
  -4  13   8     1899.45     1888.54     54.20 o 
  -3  13   8      121.26      153.93     18.09 o 
  -2  13   8     1209.23     1209.71     37.59 o 
  -1  13   8        1.15      -19.58     13.06 o 
   0  13   8      223.99      224.98     20.98 o 
   1  13   8        0.16       -0.61     12.39 o 
   2  13   8      450.95      464.27     27.30 o 
   3  13   8        0.54       -7.26     13.53 o 
   4  13   8      617.55      556.67     30.90 o 
   5  13   8      131.98      125.01     20.72 o 
 -11  14   8        2.00       24.35     22.52 o 
 -10  14   8       10.07       14.16     14.92 o 
  -9  14   8      195.55      255.37     22.92 o 
  -8  14   8        6.40       11.30     19.08 o 
  -7  14   8       66.05       41.93     15.68 o 
  -6  14   8        7.92        7.21     11.89 o 
  -5  14   8       61.49       61.25     16.04 o 
  -4  14   8       43.24       40.14     14.04 o 
  -3  14   8        8.02      -18.05     12.59 o 
  -2  14   8       27.90       36.66     14.51 o 
  -1  14   8      295.53      324.18     26.78 o 
   0  14   8       54.56       42.67     15.64 o 
   1  14   8      330.21      290.72     23.73 o 
   2  14   8        0.57       13.36     15.43 o 
   3  14   8      160.65      167.57     21.07 o 
   4  14   8        9.80       -7.55     17.65 o 
 -10  15   8       25.90       61.64     18.12 o 
  -9  15   8       21.40       36.31     16.90 o 
  -8  15   8       57.85      100.53     19.24 o 
  -7  15   8      164.64      221.69     21.98 o 
  -6  15   8      186.89      231.47     36.35 o 
  -5  15   8      118.44      157.66     22.55 o 
  -4  15   8      197.11      192.95     31.23 o 
  -3  15   8      497.82      528.46     69.54 o 
  -2  15   8      531.89      544.77     29.78 o 
  -1  15   8      123.96      104.04     18.99 o 
   0  15   8      124.61      168.20     20.43 o 
   1  15   8      258.44      268.22     27.86 o 
   2  15   8       43.02       48.42     18.13 o 
   3  15   8       89.15       52.45     19.25 o 
  -9  16   8      212.32      270.33     25.33 o 
  -8  16   8       48.75       56.82     19.26 o 
  -7  16   8       30.93       21.09     19.40 o 
  -6  16   8      142.91      165.26     24.95 o 
  -5  16   8       15.12       13.76     14.49 o 
  -4  16   8       37.01       43.34     15.75 o 
  -3  16   8        0.09      -19.80     34.06 o 
  -2  16   8       47.15       50.22     17.22 o 
  -1  16   8      210.57      181.53     21.79 o 
   0  16   8      197.33      228.63     23.17 o 
   1  16   8      109.47      126.66     21.17 o 
   2  16   8       29.05       31.32     17.65 o 
  -7  17   8      272.43      340.77    105.62 o 
  -6  17   8       78.84       79.28     22.60 o 
  -5  17   8      158.63      135.10     29.85 o 
  -4  17   8       20.88       19.74     15.98 o 
  -3  17   8      262.04      294.25     25.35 o 
  -2  17   8       27.48      -16.14     18.24 o 
  -1  17   8      217.23      256.46     25.18 o 
   0  17   8        0.12      -10.22     14.82 o 
 -15   0   9        2.18        2.00     24.60 o 
 -13   0   9        6.89       -1.88     19.54 o 
 -11   0   9      471.58      429.68     40.18 o 
  -9   0   9       41.76       50.91     19.79 o 
  -7   0   9      806.18      757.82     32.11 o 
  -5   0   9        7.02       10.00     10.89 o 
  -3   0   9       61.23       42.30     16.07 o 
  -1   0   9       93.90       73.82     13.39 o 
   1   0   9       77.00       84.15     10.38 o 
   3   0   9      360.61      387.12     18.98 o 
   5   0   9      170.42      194.14     32.91 o 
   7   0   9       73.33      103.32     27.55 o 
 -16   1   9      111.94      144.23     21.88 o 
 -15   1   9       91.74       76.60     18.95 o 
 -14   1   9      267.23      284.35     23.84 o 
 -13   1   9        5.41      -10.11     14.78 o 
 -12   1   9      436.30      400.51     24.85 o 
 -11   1   9       12.41       22.61     14.41 o 
 -10   1   9     1401.25     1364.99     34.73 o 
  -9   1   9        8.40       10.35     12.06 o 
  -8   1   9     2168.72     2035.39     44.69 o 
  -7   1   9      870.94      805.47     27.62 o 
  -6   1   9     5101.03     5028.19     58.66 o 
  -5   1   9      583.02      637.19     19.34 o 
  -4   1   9      996.19      946.60     21.81 o 
  -3   1   9      165.22      164.01     14.14 o 
  -2   1   9     1760.57     1689.37     30.38 o 
  -1   1   9        1.50       -6.63      4.42 o 
   0   1   9     2121.11     2051.65     28.50 o 
   1   1   9      914.16      879.94     18.70 o 
   2   1   9     1371.16     1314.27     21.49 o 
   3   1   9      184.35      217.74     11.09 o 
   4   1   9      971.02     1012.37     22.91 o 
   5   1   9       16.23       -6.59      7.48 o 
   6   1   9      258.81      271.96     17.01 o 
   7   1   9        0.49       -0.13      8.77 o 
   8   1   9      108.55      121.44     13.12 o 
 -16   2   9        0.03       20.18     17.32 o 
 -15   2   9       14.93       26.76     17.63 o 
 -14   2   9       95.10       95.45     19.16 o 
 -13   2   9        0.27        0.23     15.41 o 
 -12   2   9       17.33       26.94     15.51 o 
 -11   2   9      197.38      235.78     20.49 o 
 -10   2   9      107.33      118.57     17.09 o 
  -9   2   9       37.02       48.52     12.50 o 
  -8   2   9       49.48       48.32     12.38 o 
  -7   2   9       70.79       71.86     15.80 o 
  -6   2   9       41.01       44.15     11.05 o 
  -5   2   9      637.36      669.47     20.09 o 
  -4   2   9       70.95       61.23     12.81 o 
  -3   2   9        2.43        1.71      5.72 o 
  -2   2   9      132.33      164.17      8.89 o 
  -1   2   9      283.38      257.75     19.88 o 
   0   2   9       64.00       76.96      7.54 o 
   1   2   9      671.51      685.38     17.18 o 
   2   2   9      466.35      441.11     13.24 o 
   3   2   9       57.61       61.29      8.71 o 
   4   2   9        6.75        8.41      7.62 o 
   5   2   9      339.57      319.29     15.20 o 
   6   2   9      266.82      279.00     15.71 o 
   7   2   9        2.52       -4.37     11.74 o 
   8   2   9        0.88       -7.08     12.22 o 
 -16   3   9       27.73       42.87     20.99 o 
 -15   3   9      261.87      208.06     22.36 o 
 -14   3   9        4.93       11.42     17.34 o 
 -13   3   9      273.17      291.34     26.40 o 
 -12   3   9       42.48       12.58     14.57 o 
 -11   3   9       18.87       28.76     18.45 o 
 -10   3   9       19.06       27.91     15.25 o 
  -9   3   9     1176.19     1210.91     31.77 o 
  -8   3   9      360.29      368.15     19.25 o 
  -7   3   9     1771.65     1803.20     34.18 o 
  -6   3   9      854.43      881.51     23.76 o 
  -5   3   9     2554.56     2574.41     31.84 o 
  -4   3   9      841.19      888.75     29.79 o 
  -3   3   9      334.50      338.52     12.04 o 
  -2   3   9      576.47      566.14     14.68 o 
  -1   3   9     1792.39     1769.36     33.46 o 
   0   3   9      264.24      246.53     11.29 o 
   1   3   9     4330.51     4329.89     45.49 o 
   2   3   9      293.21      297.23     13.02 o 
   3   3   9      495.17      506.57     16.15 o 
   4   3   9      158.54      164.30     11.64 o 
   5   3   9      374.30      390.89     19.06 o 
   6   3   9       16.43        9.74     10.89 o 
   7   3   9      176.20      175.78     18.52 o 
   8   3   9       87.67       97.04     17.23 o 
 -16   4   9       15.22       11.52     25.99 o 
 -15   4   9        0.34        4.41     17.13 o 
 -14   4   9       52.70       61.08     18.57 o 
 -13   4   9        9.17       15.78     16.10 o 
 -12   4   9      134.38      116.52     14.02 o 
 -11   4   9      426.41      422.59     20.52 o 
 -10   4   9      307.64      313.19     23.48 o 
  -9   4   9       99.39       97.45     11.36 o 
  -8   4   9       48.95       41.79     13.30 o 
  -7   4   9      414.45      389.95     15.19 o 
  -6   4   9      702.36      688.14     17.87 o 
  -5   4   9      191.58      197.83     10.86 o 
  -4   4   9      148.31      133.03      9.28 o 
  -3   4   9       24.86       34.39      6.57 o 
  -2   4   9      253.68      252.18     11.02 o 
  -1   4   9      350.94      351.39     18.74 o 
   0   4   9      220.81      198.12     12.92 o 
   1   4   9        8.44        3.95      6.49 o 
   2   4   9      412.95      410.69     20.16 o 
   3   4   9       21.28       -0.48      9.39 o 
   4   4   9      101.98       80.01     13.42 o 
   5   4   9       41.64       40.83     10.89 o 
   6   4   9      335.25      350.45     19.42 o 
   7   4   9       92.33       66.10     13.54 o 
   8   4   9       95.14      133.72     18.81 o 
 -16   5   9       14.38       82.71     28.69 o 
 -15   5   9      217.82      226.70     29.19 o 
 -14   5   9       21.54       12.30     17.27 o 
 -13   5   9      468.04      447.19     21.77 o 
 -12   5   9        0.13       -7.75     11.10 o 
 -11   5   9      299.67      336.72     17.75 o 
 -10   5   9      291.75      316.52     16.99 o 
  -9   5   9      133.75      158.83     13.05 o 
  -8   5   9      103.33       80.37     11.25 o 
  -7   5   9     1040.18      984.96     22.15 o 
  -6   5   9       16.23       23.73      7.70 o 
  -5   5   9     1303.54     1240.09     31.60 o 
  -4   5   9       56.78       68.74      8.38 o 
  -3   5   9     3878.60     3761.01     40.10 o 
  -2   5   9      670.16      615.09     19.88 o 
  -1   5   9     1995.92     2039.15     34.61 o 
   0   5   9        6.77       -0.20     11.60 o 
   1   5   9      920.73      984.41     38.28 o 
   2   5   9      465.36      474.74     21.62 o 
   3   5   9      285.99      306.00     19.29 o 
   4   5   9       73.94       78.01     13.36 o 
   5   5   9      153.87      111.93     15.65 o 
   6   5   9      335.87      339.35     26.45 o 
   7   5   9      244.19      273.37     22.51 o 
 -15   6   9       65.59       89.37     21.45 o 
 -14   6   9        8.07        4.36     13.34 o 
 -13   6   9       44.14       45.33     18.62 o 
 -12   6   9       27.24       16.78     12.13 o 
 -11   6   9        5.48        1.40     10.82 o 
 -10   6   9      483.66      416.91     19.02 o 
  -9   6   9      916.93      872.54     23.56 o 
  -8   6   9       12.40        7.66      8.60 o 
  -7   6   9       36.98       32.00     13.23 o 
  -6   6   9      162.35      188.94     15.70 o 
  -5   6   9        0.07       -2.50      8.98 o 
  -4   6   9      265.85      305.95     16.19 o 
  -3   6   9       56.71       59.33     10.29 o 
  -2   6   9      544.44      587.22     20.48 o 
  -1   6   9     1332.10     1418.19     32.87 o 
   0   6   9      413.36      397.89     26.32 o 
   1   6   9        0.44       -1.99      8.88 o 
   2   6   9        3.28       -3.90     10.44 o 
   3   6   9      103.76       88.22     13.64 o 
   4   6   9      129.26      167.77     17.11 o 
   5   6   9       19.14       23.81     12.99 o 
   6   6   9      264.39      291.62     22.96 o 
   7   6   9       77.01       98.68     17.81 o 
 -15   7   9      108.02      129.49     18.55 o 
 -14   7   9      109.69      122.48     17.21 o 
 -13   7   9       92.44       93.69     15.26 o 
 -12   7   9      591.78      580.78     26.88 o 
 -11   7   9      313.87      305.82     17.92 o 
 -10   7   9       79.08       71.10     12.30 o 
  -9   7   9       30.26       44.79     11.11 o 
  -8   7   9      226.51      253.56     14.87 o 
  -7   7   9       59.95       56.29     12.49 o 
  -6   7   9      130.74      125.52     13.57 o 
  -5   7   9     1159.55     1171.17     29.05 o 
  -4   7   9     1873.14     1809.94     35.08 o 
  -3   7   9      408.99      377.99     20.13 o 
  -2   7   9     1828.98     1836.75     34.59 o 
  -1   7   9      784.83      703.67     25.66 o 
   0   7   9       11.18       19.10     10.22 o 
   1   7   9        5.64       -7.08      9.09 o 
   2   7   9      354.72      342.87     20.24 o 
   3   7   9        1.26       -6.98      9.62 o 
   4   7   9      442.70      428.35     24.35 o 
   5   7   9      123.48      105.29     16.26 o 
   6   7   9      151.41      201.95     21.02 o 
   7   7   9      109.38      127.45     19.53 o 
 -15   8   9       23.36       52.32     16.71 o 
 -14   8   9       41.40       61.56     16.07 o 
 -13   8   9       66.03       56.21     15.07 o 
 -12   8   9        9.49       42.84     13.03 o 
 -11   8   9        1.35       12.34     11.03 o 
 -10   8   9      157.94      166.09     24.52 o 
  -9   8   9       52.45       38.20     12.80 o 
  -8   8   9       13.11        8.60     11.80 o 
  -7   8   9       21.13       35.05     11.76 o 
  -6   8   9      502.77      484.61     21.52 o 
  -5   8   9      164.35      181.95     15.24 o 
  -4   8   9      319.83      342.90     18.68 o 
  -3   8   9        2.42       -1.03     11.60 o 
  -2   8   9       42.38       40.05     10.82 o 
  -1   8   9      505.16      523.68     24.21 o 
   0   8   9      192.91      187.92     16.64 o 
   1   8   9      184.49      192.92     17.07 o 
   2   8   9        4.53        8.55     10.94 o 
   3   8   9      133.42      116.25     15.66 o 
   4   8   9      256.10      249.55     20.92 o 
   5   8   9      115.93      108.51     16.88 o 
   6   8   9      238.87      248.07     23.07 o 
 -14   9   9      220.38      252.61     21.90 o 
 -13   9   9        5.24       13.54     15.80 o 
 -12   9   9      694.29      688.50     32.46 o 
 -11   9   9        1.38        6.94     12.68 o 
 -10   9   9      481.43      589.42     25.85 o 
  -9   9   9      117.44      121.21     15.64 o 
  -8   9   9      153.35      134.72     15.44 o 
  -7   9   9      305.22      277.20     19.33 o 
  -6   9   9     1025.06     1083.07     37.59 o 
  -5   9   9      542.27      555.48     23.08 o 
  -4   9   9     2173.95     2252.00     41.06 o 
  -3   9   9      155.24      165.86     19.88 o 
  -2   9   9       66.01       45.68     12.39 o 
  -1   9   9      139.93      161.87     16.76 o 
   0   9   9      292.05      292.65     20.08 o 
   1   9   9      517.89      500.18     25.14 o 
   2   9   9      428.94      508.49     26.03 o 
   3   9   9       11.03       -3.86     11.02 o 
   4   9   9      757.37      702.18     30.49 o 
   5   9   9       10.09        4.16     13.09 o 
   6   9   9      121.29      135.14     19.81 o 
 -14  10   9       11.40       38.35     21.67 o 
 -13  10   9       63.63       84.55     19.32 o 
 -12  10   9        0.39       24.67     16.15 o 
 -11  10   9        9.20       21.09     15.10 o 
 -10  10   9       21.60       17.52     13.17 o 
  -9  10   9       28.80       19.77     12.73 o 
  -8  10   9        1.59      -11.00     11.43 o 
  -7  10   9     1298.54     1329.58     35.35 o 
  -6  10   9       31.77       36.70     12.70 o 
  -5  10   9      122.08      115.69     15.07 o 
  -4  10   9        3.40       -1.75     10.48 o 
  -3  10   9       55.65       63.39     13.51 o 
  -2  10   9      115.81      112.28     15.74 o 
  -1  10   9       54.89       40.34     13.58 o 
   0  10   9      356.19      299.16     20.92 o 
   1  10   9      467.10      452.83     25.16 o 
   2  10   9      320.29      284.00     21.91 o 
   3  10   9      211.05      194.38     20.13 o 
   4  10   9        1.83        0.35     12.95 o 
   5  10   9      151.75      182.53     21.02 o 
   6  10   9        4.41      -17.21     14.07 o 
 -13  11   9      134.58      132.42     20.54 o 
 -12  11   9      268.61      317.39     35.30 o 
 -11  11   9      183.25      205.12     21.47 o 
 -10  11   9       84.74       88.97     17.36 o 
  -9  11   9      360.00      385.98     21.84 o 
  -8  11   9       99.50      115.71     15.24 o 
  -7  11   9       88.64       91.16     15.08 o 
  -6  11   9     1069.20     1111.76     31.66 o 
  -5  11   9      340.94      344.71     20.14 o 
  -4  11   9     1097.81     1148.23     48.21 o 
  -3  11   9      155.62      160.99     17.64 o 
  -2  11   9       30.74       30.52     16.44 o 
  -1  11   9      132.53      138.77     16.76 o 
   0  11   9       20.45        8.98     12.50 o 
   1  11   9      170.67      208.68     19.97 o 
   2  11   9      243.72      243.38     20.94 o 
   3  11   9      207.08      256.73     32.39 o 
   4  11   9      445.65      416.36     27.29 o 
   5  11   9      146.98      159.27     21.35 o 
 -13  12   9       11.86       33.55     17.17 o 
 -12  12   9        3.78        8.71     16.57 o 
 -11  12   9       14.39       32.98     16.62 o 
 -10  12   9        6.25        7.63     15.15 o 
  -9  12   9       80.95       82.06     15.54 o 
  -8  12   9       15.76       26.68     13.46 o 
  -7  12   9      300.66      280.95     19.65 o 
  -6  12   9       83.05       80.20     14.88 o 
  -5  12   9      105.00      107.28     21.10 o 
  -4  12   9      140.71      172.16     22.74 o 
  -3  12   9      260.70      292.13     24.77 o 
  -2  12   9       15.09      -10.67     13.34 o 
  -1  12   9        0.24       -3.79     11.92 o 
   0  12   9        0.91        3.46     12.50 o 
   1  12   9      229.28      246.68     21.67 o 
   2  12   9      497.78      478.23     27.62 o 
   3  12   9       15.52       15.82     14.65 o 
   4  12   9       62.55       76.53     17.78 o 
 -12  13   9        6.68       26.13     17.28 o 
 -11  13   9      138.47      168.37     22.06 o 
 -10  13   9       48.84       64.30     19.48 o 
  -9  13   9      168.84      223.03     23.52 o 
  -8  13   9        3.02       -9.40     12.54 o 
  -7  13   9      691.87      710.40     28.24 o 
  -6  13   9      110.32       93.87     14.80 o 
  -5  13   9     1044.87     1070.63     40.61 o 
  -4  13   9      175.81      183.79     19.08 o 
  -3  13   9      438.67      544.06     28.49 o 
  -2  13   9       41.72       38.37     14.41 o 
  -1  13   9      398.51      451.06     30.01 o 
   0  13   9        0.39        5.15     13.70 o 
   1  13   9      178.03      170.82     20.82 o 
   2  13   9       22.96       24.54     15.53 o 
   3  13   9      185.29      151.73     21.42 o 
   4  13   9       46.92        4.49     17.70 o 
 -11  14   9       11.52       33.29     17.82 o 
 -10  14   9       20.55       17.60     16.85 o 
  -9  14   9      559.80      553.65     30.46 o 
  -8  14   9       43.21       19.72     16.41 o 
  -7  14   9        8.41       18.03     13.25 o 
  -6  14   9       21.50        4.76     14.02 o 
  -5  14   9       15.73        8.24     13.50 o 
  -4  14   9        0.15       10.72     13.63 o 
  -3  14   9       28.16       28.94     14.85 o 
  -2  14   9        0.72       26.65     15.73 o 
  -1  14   9      108.58       81.68     17.68 o 
   0  14   9      152.25      120.81     19.46 o 
   1  14   9       18.18      -12.37     14.46 o 
   2  14   9      128.90      121.04     22.88 o 
   3  14   9       21.67      -13.50     14.64 o 
 -10  15   9       53.92       61.95     19.12 o 
  -9  15   9       57.22      116.79     20.22 o 
  -8  15   9       96.04      157.75     21.62 o 
  -7  15   9      686.26      739.38     40.75 o 
  -6  15   9       69.22       58.61     17.24 o 
  -5  15   9      313.49      365.80     26.18 o 
  -4  15   9      277.93      318.51     24.67 o 
  -3  15   9      564.88      533.70     57.49 o 
  -2  15   9      245.83      257.57     23.67 o 
  -1  15   9      216.82      247.00     24.26 o 
   0  15   9      183.13      161.72     20.78 o 
   1  15   9      114.02      151.07     24.96 o 
  -8  16   9       38.24       69.46     23.16 o 
  -7  16   9      106.61      132.28     35.21 o 
  -6  16   9        7.22      -22.84     30.61 o 
  -5  16   9       62.21       58.53     17.59 o 
  -4  16   9       10.15       -0.68     14.85 o 
  -3  16   9       22.23       22.37     16.33 o 
  -2  16   9       12.06        3.77     16.79 o 
  -1  16   9       23.16       20.52     16.99 o 
   0  16   9       78.91       52.38     19.22 o 
  -5  17   9        0.09       -2.05     20.05 o 
  -4  17   9      475.17      610.18     63.82 o 
  -3  17   9        0.18      -24.22     25.86 o 
 -16   0  10       27.74       44.21     28.32 o 
 -14   0  10       86.19       69.02     47.45 o 
 -12   0  10       89.24       94.14     39.42 o 
 -10   0  10       79.40       81.76     20.67 o 
  -8   0  10        7.58       -0.75     14.84 o 
  -6   0  10       95.63      106.98     16.81 o 
  -4   0  10     1840.60     1828.33     45.61 o 
  -2   0  10       90.11       98.58     13.73 o 
   0   0  10        9.63       10.53     10.62 o 
   2   0  10      310.81      290.50     27.94 o 
   4   0  10        1.59       -2.30     16.07 o 
   6   0  10      178.90      205.88     31.38 o 
 -16   1  10        1.89       15.33     17.36 o 
 -15   1  10       62.70       73.65     22.20 o 
 -14   1  10       36.13       12.95     16.72 o 
 -13   1  10      223.22      264.18     22.51 o 
 -12   1  10       43.08       22.33     13.75 o 
 -11   1  10      185.89      199.15     19.12 o 
 -10   1  10       13.37       19.41     13.83 o 
  -9   1  10     1244.48     1228.83     32.07 o 
  -8   1  10      387.84      364.05     29.94 o 
  -7   1  10     1278.06     1294.89     30.06 o 
  -6   1  10       39.27       50.92     15.80 o 
  -5   1  10     3452.39     3428.54     52.47 o 
  -4   1  10       33.79       30.37     11.82 o 
  -3   1  10     1373.98     1333.50     27.11 o 
  -2   1  10      200.16      243.77     13.48 o 
  -1   1  10     2385.85     2229.80     35.45 o 
   0   1  10     1282.46     1186.44     26.22 o 
   1   1  10     2458.59     2336.54     37.93 o 
   2   1  10       14.66       -5.66      7.86 o 
   3   1  10      876.71      892.85     24.84 o 
   4   1  10        1.50       -6.71      9.64 o 
   5   1  10      382.69      424.83     27.55 o 
   6   1  10        7.49       24.49     15.15 o 
   7   1  10       13.93      -13.78     21.43 o 
 -16   2  10       28.94       45.69     19.40 o 
 -15   2  10        5.19      -22.20     14.80 o 
 -14   2  10       24.04       23.89     17.24 o 
 -13   2  10       51.50       69.07     23.86 o 
 -12   2  10       21.70       -1.83     17.54 o 
 -11   2  10      131.33      104.67     16.00 o 
 -10   2  10      134.05      109.66     16.04 o 
  -9   2  10       25.21       31.76     12.89 o 
  -8   2  10       53.07       68.10     13.06 o 
  -7   2  10       26.76       22.26     10.05 o 
  -6   2  10        1.38        0.54      8.50 o 
  -5   2  10      341.03      330.99     15.80 o 
  -4   2  10      128.77      127.73     11.38 o 
  -3   2  10      112.14       71.83      9.60 o 
  -2   2  10      219.26      209.30     12.35 o 
  -1   2  10       82.97       81.45     11.16 o 
   0   2  10      200.77      228.66     13.60 o 
   1   2  10       51.40       60.23      9.97 o 
   2   2  10       12.52       20.42      8.70 o 
   3   2  10        2.47       -2.90      9.30 o 
   4   2  10       41.40       50.48     10.85 o 
   5   2  10       45.33       19.45     13.28 o 
   6   2  10       99.37      108.75     48.22 o 
   7   2  10      179.41      158.41     23.00 o 
 -16   3  10      150.20      195.75     25.85 o 
 -15   3  10       23.44       13.13     18.30 o 
 -14   3  10      229.03      270.65     24.20 o 
 -13   3  10      224.36      220.92     21.74 o 
 -12   3  10       67.82       90.44     17.07 o 
 -11   3  10      110.00      122.59     17.36 o 
 -10   3  10      505.51      492.06     24.06 o 
  -9   3  10       76.96       67.78     13.90 o 
  -8   3  10     1227.85     1182.12     30.13 o 
  -7   3  10      570.22      586.23     21.58 o 
  -6   3  10     2254.04     2165.97     41.21 o 
  -5   3  10     1732.25     1707.82     31.90 o 
  -4   3  10     1138.93     1099.90     25.28 o 
  -3   3  10     1245.98     1234.67     25.92 o 
  -2   3  10     2887.73     2992.57     49.27 o 
  -1   3  10        2.74       -9.21      6.14 o 
   0   3  10     2135.18     2194.35     35.72 o 
   1   3  10       51.92       49.95     11.00 o 
   2   3  10     1055.02      989.67     38.01 o 
   3   3  10      285.30      278.43     23.91 o 
   4   3  10      238.30      278.54     19.65 o 
   5   3  10      305.74      312.32     21.62 o 
   6   3  10      248.40      285.06     22.11 o 
   7   3  10       42.53       48.98     26.79 o 
 -16   4  10        0.03       21.21     18.17 o 
 -15   4  10       29.88       10.82     17.74 o 
 -14   4  10        6.32      -17.96     16.19 o 
 -13   4  10       14.99       10.19     15.68 o 
 -12   4  10        0.12      -11.51     13.97 o 
 -11   4  10       71.99       63.48     15.44 o 
 -10   4  10      406.61      407.54     22.19 o 
  -9   4  10       12.88       -7.99     11.35 o 
  -8   4  10       79.34       71.55     16.13 o 
  -7   4  10       11.02        1.14      9.24 o 
  -6   4  10        0.01        2.56      7.91 o 
  -5   4  10       27.53       28.22      8.63 o 
  -4   4  10       60.83       83.47     18.24 o 
  -3   4  10      557.90      528.24     17.58 o 
  -2   4  10      203.97      209.37     12.83 o 
  -1   4  10      132.40      121.72     14.52 o 
   0   4  10      270.46      267.63     22.49 o 
   1   4  10       92.88      108.22     21.81 o 
   2   4  10      454.61      420.88     21.67 o 
   3   4  10        0.59        8.11     10.47 o 
   4   4  10       58.72       65.15     13.45 o 
   5   4  10      256.53      253.03     21.21 o 
   6   4  10        4.99       14.12     13.26 o 
 -15   5  10        6.77       15.83     17.72 o 
 -14   5  10      173.16      152.61     20.41 o 
 -13   5  10       56.34       40.58     16.70 o 
 -12   5  10      506.89      471.17     46.62 o 
 -11   5  10        3.33       -5.63     13.15 o 
 -10   5  10       42.46       78.63     15.25 o 
  -9   5  10      315.38      291.63     25.74 o 
  -8   5  10      514.09      575.29     22.65 o 
  -7   5  10        1.69        2.07     13.70 o 
  -6   5  10      470.74      485.55     25.63 o 
  -5   5  10        0.37        1.15      7.95 o 
  -4   5  10     2181.40     2058.34     44.56 o 
  -3   5  10       24.46       21.20     11.61 o 
  -2   5  10     2972.80     2961.03     53.58 o 
  -1   5  10     1735.54     1745.29     33.21 o 
   0   5  10      293.47      313.67     18.51 o 
   1   5  10      192.93      193.92     20.32 o 
   2   5  10      128.22      137.22     15.23 o 
   3   5  10       96.53       77.27     23.99 o 
   4   5  10      113.52      134.91     16.66 o 
   5   5  10       42.96       34.60     13.91 o 
   6   5  10      514.34      557.57     28.97 o 
 -15   6  10        8.69       22.19     36.08 o 
 -14   6  10       31.28        9.44     16.23 o 
 -13   6  10       11.87       20.85     15.99 o 
 -12   6  10        8.46       10.87     14.89 o 
 -11   6  10      268.51      288.94     20.68 o 
 -10   6  10      206.21      163.18     17.56 o 
  -9   6  10      149.12      142.38     15.76 o 
  -8   6  10       74.61       78.59     13.12 o 
  -7   6  10       15.73       27.94     13.44 o 
  -6   6  10      168.57      154.57     17.80 o 
  -5   6  10      507.07      508.92     24.81 o 
  -4   6  10       57.89       58.25     13.32 o 
  -3   6  10        5.59        7.41     15.21 o 
  -2   6  10       21.66       28.06     10.24 o 
  -1   6  10      102.20      107.88     15.51 o 
   0   6  10       91.45       92.24     15.43 o 
   1   6  10      201.26      188.83     16.54 o 
   2   6  10       95.37       79.56     13.87 o 
   3   6  10      502.98      506.81     25.95 o 
   4   6  10        5.39        4.02     12.05 o 
   5   6  10      600.93      605.50     29.92 o 
   6   6  10       40.02       40.98     15.30 o 
 -15   7  10       36.71        4.93     30.03 o 
 -14   7  10       63.26       50.32     19.38 o 
 -13   7  10       65.86       56.37     17.46 o 
 -12   7  10      146.30      158.15     19.56 o 
 -11   7  10      297.36      307.10     21.40 o 
 -10   7  10      265.15      308.64     19.99 o 
  -9   7  10       62.27       43.60     19.12 o 
  -8   7  10        9.54        4.73     13.91 o 
  -7   7  10      161.46      178.30     18.94 o 
  -6   7  10       35.51       23.68     12.69 o 
  -5   7  10       85.52       87.05     12.83 o 
  -4   7  10     2209.27     2253.20     40.32 o 
  -3   7  10     1740.40     1825.97     36.12 o 
  -2   7  10      253.32      263.42     16.58 o 
  -1   7  10     1492.79     1473.94     59.02 o 
   0   7  10      280.51      252.90     19.24 o 
   1   7  10       70.17       90.45     13.87 o 
   2   7  10      153.91      127.09     16.30 o 
   3   7  10        2.06        6.08     11.98 o 
   4   7  10      526.70      539.04     27.68 o 
   5   7  10        5.32       20.18     19.55 o 
   6   7  10      338.95      334.53     25.77 o 
 -15   8  10        0.04        7.81     19.10 o 
 -14   8  10       24.46       37.03     32.40 o 
 -13   8  10        0.05      -27.85     18.57 o 
 -12   8  10        1.02       14.62     18.90 o 
 -11   8  10       55.89       44.74     35.10 o 
 -10   8  10       50.35       27.69     16.42 o 
  -9   8  10      521.50      501.36     29.45 o 
  -8   8  10      252.24      282.25     18.35 o 
  -7   8  10      246.91      215.23     17.11 o 
  -6   8  10       89.88      114.52     15.00 o 
  -5   8  10      450.31      436.48     21.02 o 
  -4   8  10      117.39      109.65     14.47 o 
  -3   8  10       13.40       12.11     10.35 o 
  -2   8  10       16.41        5.72     11.22 o 
  -1   8  10     1256.85     1207.22     44.14 o 
   0   8  10      330.43      334.92     21.43 o 
   1   8  10        1.05       -2.19     10.89 o 
   2   8  10        3.70       -4.83     10.80 o 
   3   8  10      173.52      166.94     18.54 o 
   4   8  10      283.00      293.57     22.83 o 
   5   8  10      235.46      229.21     22.42 o 
 -14   9  10       33.24       80.64     27.89 o 
 -13   9  10      195.35      218.81     60.46 o 
 -12   9  10        3.40      -28.10     31.34 o 
 -11   9  10      453.52      495.73     30.93 o 
 -10   9  10       27.10       21.13     13.35 o 
  -9   9  10      275.18      290.43     22.98 o 
  -8   9  10       74.06       62.56     13.23 o 
  -7   9  10       18.24       29.57     12.83 o 
  -6   9  10       31.35       22.30     11.63 o 
  -5   9  10      972.50     1010.92     30.19 o 
  -4   9  10       17.33       12.06     15.52 o 
  -3   9  10      598.16      606.43     26.49 o 
  -2   9  10        4.02       -7.97     11.04 o 
  -1   9  10     1339.47     1328.28     37.72 o 
   0   9  10       83.34       64.77     14.08 o 
   1   9  10      231.17      281.25     21.53 o 
   2   9  10      154.22      153.09     18.57 o 
   3   9  10      345.25      386.98     25.06 o 
   4   9  10       63.67       40.82     15.76 o 
   5   9  10      354.71      330.36     25.88 o 
 -14  10  10        0.86      -21.65     22.20 o 
 -13  10  10        7.85       -3.97     22.35 o 
 -12  10  10       86.04      143.16     51.28 o 
 -11  10  10        5.68       -2.16     13.48 o 
 -10  10  10        1.57      -17.23     11.49 o 
  -9  10  10        1.72       -7.27     12.82 o 
  -8  10  10       37.18       42.03     13.43 o 
  -7  10  10       45.89       44.95     13.73 o 
  -6  10  10      217.19      243.28     18.78 o 
  -5  10  10       15.47       18.40     12.09 o 
  -4  10  10        0.18      -14.98      9.99 o 
  -3  10  10       15.55       16.76     12.08 o 
  -2  10  10       10.07        5.44     11.92 o 
  -1  10  10      255.88      242.47     20.16 o 
   0  10  10       10.10       10.13     11.77 o 
   1  10  10        0.12       -3.96     11.85 o 
   2  10  10      118.46      146.85     22.17 o 
   3  10  10        0.25       -8.08     13.33 o 
   4  10  10       87.16       72.48     17.54 o 
 -13  11  10       87.08      122.39     33.29 o 
 -12  11  10      127.81      140.00     21.06 o 
 -11  11  10      127.87      174.10     44.10 o 
 -10  11  10      165.86      169.19     18.42 o 
  -9  11  10      157.54      148.20     17.78 o 
  -8  11  10       70.47       65.49     14.33 o 
  -7  11  10       79.67       64.13     14.39 o 
  -6  11  10      269.50      295.05     20.66 o 
  -5  11  10      463.55      546.93     24.58 o 
  -4  11  10      121.50      136.21     17.54 o 
  -3  11  10       80.84      100.85     16.16 o 
  -2  11  10      207.02      229.19     20.60 o 
  -1  11  10      309.30      283.52     21.96 o 
   0  11  10      153.44      158.61     19.13 o 
   1  11  10      290.77      298.46     23.71 o 
   2  11  10      305.79      288.80     23.64 o 
   3  11  10      150.64      141.24     20.18 o 
   4  11  10      195.51      191.88     22.13 o 
 -12  12  10        8.70       30.30     17.69 o 
 -11  12  10       12.62       20.40     16.19 o 
 -10  12  10        1.57       20.22     15.33 o 
  -9  12  10      104.75      120.39     25.34 o 
  -8  12  10       15.24       18.43     14.03 o 
  -7  12  10        1.65        7.94     13.13 o 
  -6  12  10        1.86       28.39     14.38 o 
  -5  12  10       73.26       85.95     16.15 o 
  -4  12  10       19.01       29.72     13.54 o 
  -3  12  10        6.29       11.15     20.64 o 
  -2  12  10       37.30       47.27     14.67 o 
  -1  12  10        2.65      -13.27     12.10 o 
   0  12  10       24.52       31.53     15.05 o 
   1  12  10      177.46      176.40     20.69 o 
   2  12  10        1.10       -1.54     13.85 o 
   3  12  10       73.71       76.05     24.78 o 
 -11  13  10       26.88       59.45     17.97 o 
 -10  13  10      467.75      567.23     33.58 o 
  -9  13  10        2.25        2.50     14.22 o 
  -8  13  10      102.68      108.96     16.86 o 
  -7  13  10      125.35      138.58     17.76 o 
  -6  13  10       73.21       72.37     16.56 o 
  -5  13  10       18.36       35.25     15.70 o 
  -4  13  10      541.62      590.40     29.24 o 
  -3  13  10       17.86       17.17     17.96 o 
  -2  13  10      524.35      546.66     34.59 o 
  -1  13  10        2.62      -12.52     14.86 o 
   0  13  10      504.16      551.42     31.48 o 
   1  13  10       62.68       62.90     17.30 o 
   2  13  10      110.35      120.50     20.12 o 
 -10  14  10       52.31       74.72     18.94 o 
  -9  14  10      119.58      152.73     26.98 o 
  -8  14  10       23.87       28.16     21.94 o 
  -7  14  10        2.45       17.79     15.94 o 
  -6  14  10      175.72      192.14     21.73 o 
  -5  14  10       78.70       97.98     29.23 o 
  -4  14  10       10.02       16.93     15.69 o 
  -3  14  10       24.92        9.22     24.89 o 
  -2  14  10        1.52        6.47     15.26 o 
  -1  14  10       54.10       18.35     16.03 o 
   0  14  10        0.38      -10.63     14.14 o 
   1  14  10       21.67       41.49     17.67 o 
  -9  15  10       43.58       62.01     18.61 o 
  -8  15  10      130.36      148.49     27.13 o 
  -7  15  10       81.42      111.74     19.78 o 
  -6  15  10      135.62      165.85     22.20 o 
  -5  15  10      325.37      341.76     29.14 o 
  -4  15  10      218.02      240.04     23.93 o 
  -3  15  10      373.59      403.57     28.65 o 
  -2  15  10      762.69      741.41     41.95 o 
  -1  15  10       61.65       61.63     22.10 o 
   0  15  10      151.92      156.94     22.11 o 
  -7  16  10       95.79      123.29     27.55 o 
  -6  16  10       36.96       32.08     17.37 o 
  -5  16  10        8.74        2.71     16.27 o 
  -4  16  10        9.24      -10.54     15.38 o 
  -3  16  10        0.15        4.87     16.33 o 
 -15   0  11       26.18        3.91     34.44 o 
 -13   0  11        3.50      -26.09     20.58 o 
 -11   0  11       85.51       83.10     23.73 o 
  -9   0  11      147.56       65.84     20.58 o 
  -7   0  11      409.00      386.09     27.94 o 
  -5   0  11       74.43       48.76     14.14 o 
  -3   0  11       44.64       56.30     13.56 o 
  -1   0  11      424.43      425.10     24.82 o 
   1   0  11      152.18      216.57     51.66 o 
   3   0  11       14.00        6.12     16.84 o 
   5   0  11        9.33       -7.65     19.13 o 
 -16   1  11       54.51       55.71     19.21 o 
 -15   1  11       23.62       12.40     18.00 o 
 -14   1  11      129.03      133.78     19.88 o 
 -13   1  11        5.78      -19.76     13.17 o 
 -12   1  11       10.92       18.45     14.42 o 
 -11   1  11       75.45       84.41     16.39 o 
 -10   1  11     1078.24     1082.76     32.33 o 
  -9   1  11      350.78      373.83     21.16 o 
  -8   1  11     2833.40     2783.29     70.92 o 
  -7   1  11      621.57      630.61     23.33 o 
  -6   1  11     3828.60     3749.11     51.85 o 
  -5   1  11      719.77      663.79     22.02 o 
  -4   1  11      445.50      499.00     27.84 o 
  -3   1  11      281.42      275.33     18.34 o 
  -2   1  11      113.55      111.07     11.28 o 
  -1   1  11      111.97      135.65     11.78 o 
   0   1  11     3311.14     3234.78     46.82 o 
   1   1  11      372.86      403.32     18.05 o 
   2   1  11      553.66      575.09     21.76 o 
   3   1  11       13.86       -2.88     12.77 o 
   4   1  11       99.86       99.33     17.04 o 
   5   1  11        3.96        1.53     19.90 o 
   6   1  11        7.64        3.06     21.43 o 
 -16   2  11       10.64        5.90     18.39 o 
 -15   2  11       87.01      155.93     22.19 o 
 -14   2  11        3.04        3.66     16.20 o 
 -13   2  11        0.15        0.72     14.36 o 
 -12   2  11      109.38       76.89     16.33 o 
 -11   2  11       78.25       59.27     15.02 o 
 -10   2  11      108.21      109.79     15.97 o 
  -9   2  11       69.57       44.03     17.12 o 
  -8   2  11       54.55       59.51     12.73 o 
  -7   2  11      193.38      199.03     16.46 o 
  -6   2  11        3.30        1.48      9.01 o 
  -5   2  11      150.67      145.72     12.90 o 
  -4   2  11      465.89      455.75     23.20 o 
  -3   2  11      437.73      416.00     17.14 o 
  -2   2  11        0.02       -3.64      8.40 o 
  -1   2  11       21.36       14.03      8.57 o 
   0   2  11      118.47      100.61     11.45 o 
   1   2  11       57.18       77.47     13.26 o 
   2   2  11       26.74       32.70     11.42 o 
   3   2  11       76.86       70.64     16.99 o 
   4   2  11        3.31       11.54     17.22 o 
   5   2  11        0.75        0.00     20.66 o 
   6   2  11      199.83      174.50     32.14 o 
 -16   3  11       31.21       55.88     19.12 o 
 -15   3  11      136.47      155.46     33.03 o 
 -14   3  11       61.40       63.31     18.34 o 
 -13   3  11      117.04      103.06     20.29 o 
 -12   3  11       61.87       93.93     17.14 o 
 -11   3  11      160.39      195.94     34.69 o 
 -10   3  11      136.59      143.47     19.00 o 
  -9   3  11      414.59      425.44     23.20 o 
  -8   3  11      123.43      144.73     15.17 o 
  -7   3  11     1964.68     1808.06     36.40 o 
  -6   3  11      433.59      391.10     18.90 o 
  -5   3  11      940.12      973.12     25.68 o 
  -4   3  11       27.48       26.53      9.03 o 
  -3   3  11      253.33      307.00     18.12 o 
  -2   3  11      187.87      204.79     13.63 o 
  -1   3  11     1135.46     1141.75     26.85 o 
   0   3  11       41.20       50.27     13.18 o 
   1   3  11      739.91      648.74     34.44 o 
   2   3  11     1030.08      901.78     38.24 o 
   3   3  11      103.69      128.62     19.86 o 
   4   3  11       62.87       41.25     17.83 o 
   5   3  11       91.32       80.83     20.03 o 
 -15   4  11        0.30       28.27     17.53 o 
 -14   4  11       22.93       21.92     16.63 o 
 -13   4  11        6.06       -2.63     19.55 o 
 -12   4  11       99.48      102.10     17.22 o 
 -11   4  11       44.53       38.33     14.29 o 
 -10   4  11        9.49        2.90     13.10 o 
  -9   4  11       62.29       53.92     13.38 o 
  -8   4  11        0.15       -3.31      9.52 o 
  -7   4  11       28.13       35.97     11.49 o 
  -6   4  11       83.74       93.73     12.03 o 
  -5   4  11      120.83      138.35     12.84 o 
  -4   4  11      574.59      589.05     27.30 o 
  -3   4  11      904.83      905.31     31.42 o 
  -2   4  11       69.87       81.27     14.39 o 
  -1   4  11      741.16      662.16     26.89 o 
   0   4  11        5.17       -9.97     11.74 o 
   1   4  11      213.63      174.07     21.47 o 
   2   4  11        6.00       14.56     25.64 o 
   3   4  11        4.52      -14.51     13.24 o 
   4   4  11        1.25       -5.59     14.82 o 
   5   4  11        1.65      -12.35     15.44 o 
 -15   5  11      191.97      254.31     24.61 o 
 -14   5  11        2.12        5.61     15.70 o 
 -13   5  11      161.43      149.61     19.80 o 
 -12   5  11       11.24       14.31     15.14 o 
 -11   5  11      355.95      371.57     22.74 o 
 -10   5  11        3.68       -0.10     20.22 o 
  -9   5  11      189.04      218.41     17.20 o 
  -8   5  11        0.72        0.62     10.00 o 
  -7   5  11      422.10      439.84     23.75 o 
  -6   5  11       39.41        2.38     11.17 o 
  -5   5  11      502.61      529.45     29.18 o 
  -4   5  11        2.28       18.65     11.83 o 
  -3   5  11     1845.06     1858.05     45.95 o 
  -2   5  11      272.48      311.02     22.01 o 
  -1   5  11      547.47      541.25     25.66 o 
   0   5  11        1.53      -11.22     17.99 o 
   1   5  11      635.89      609.54     32.13 o 
   2   5  11       77.32       65.53     34.44 o 
   3   5  11      929.47      883.14     40.75 o 
   4   5  11       55.72       50.62     18.52 o 
   5   5  11      477.17      526.56     35.74 o 
 -15   6  11       16.03       37.22     19.66 o 
 -14   6  11        7.78        6.20     16.68 o 
 -13   6  11        0.18        6.35     16.13 o 
 -12   6  11        2.22        8.71     13.95 o 
 -11   6  11       13.26      -18.38     12.25 o 
 -10   6  11      509.11      488.75     23.60 o 
  -9   6  11        0.27       -0.39     14.07 o 
  -8   6  11        2.25       -9.07     16.93 o 
  -7   6  11        3.40        3.14     12.02 o 
  -6   6  11        6.75        0.26     11.27 o 
  -5   6  11      342.79      347.05     24.03 o 
  -4   6  11      493.56      494.43     26.48 o 
  -3   6  11       17.68       11.32     12.05 o 
  -2   6  11       13.73       20.14     11.98 o 
  -1   6  11       40.02       46.70     17.99 o 
   0   6  11      561.80      519.70     30.34 o 
   1   6  11        0.07        6.95     13.95 o 
   2   6  11      150.77      167.00     24.87 o 
   3   6  11       19.42       25.85     16.34 o 
   4   6  11       15.42       26.36     17.47 o 
   5   6  11       70.63       70.71     22.01 o 
 -15   7  11       35.66       40.04     20.69 o 
 -14   7  11       25.92       20.92     18.23 o 
 -13   7  11      114.21      131.96     21.32 o 
 -12   7  11      261.39      286.80     44.33 o 
 -11   7  11      147.28      179.85     23.97 o 
 -10   7  11       80.63       87.25     19.13 o 
  -9   7  11        5.66      -21.10     14.34 o 
  -8   7  11       72.55       71.87     17.50 o 
  -7   7  11        6.59      -17.12     11.41 o 
  -6   7  11      189.58      271.55     22.67 o 
  -5   7  11      431.26      422.39     25.56 o 
  -4   7  11      765.76      681.63     30.30 o 
  -3   7  11      491.94      515.35     26.54 o 
  -2   7  11      890.72      834.16     77.30 o 
  -1   7  11      330.60      340.45     28.00 o 
   0   7  11      361.79      417.04     29.60 o 
   1   7  11       48.86       59.09     17.25 o 
   2   7  11      326.25      346.30     28.30 o 
   3   7  11      478.35      520.64     34.87 o 
   4   7  11      249.91      250.47     27.95 o 
 -14   8  11       10.81        8.90     24.42 o 
 -13   8  11       21.39       40.91     29.86 o 
 -12   8  11       45.37       52.83     20.91 o 
 -11   8  11        2.66        6.50     16.00 o 
 -10   8  11      102.00       97.49     20.15 o 
  -9   8  11      171.17      139.20     20.55 o 
  -8   8  11       44.62       26.52     15.43 o 
  -7   8  11      156.47      143.43     19.65 o 
  -6   8  11       46.86       16.67     14.07 o 
  -5   8  11        2.77       16.97     14.08 o 
  -4   8  11      183.68      169.82     19.72 o 
  -3   8  11      283.62      276.46     33.68 o 
  -2   8  11      332.73      314.61     26.25 o 
  -1   8  11        8.61        0.80     13.50 o 
   0   8  11       19.47        6.22     14.52 o 
   1   8  11       20.72       18.88     19.90 o 
   2   8  11       53.80       43.93     18.85 o 
   3   8  11       43.13       60.87     19.13 o 
   4   8  11        0.50       -2.22     16.99 o 
 -14   9  11       35.36       12.28     22.58 o 
 -13   9  11        4.17       20.70     24.57 o 
 -12   9  11      405.09      434.74     49.25 o 
 -11   9  11       33.45       32.13     17.31 o 
 -10   9  11      219.11      239.79     25.10 o 
  -9   9  11       66.85       51.02     17.54 o 
  -8   9  11        3.72      -10.62     16.39 o 
  -7   9  11      622.81      570.46     30.65 o 
  -6   9  11        5.27       -5.36     13.99 o 
  -5   9  11      308.52      280.99     23.37 o 
  -4   9  11      681.03      713.96     44.01 o 
  -3   9  11        8.06       17.67     14.70 o 
  -2   9  11      541.99      576.49     34.82 o 
  -1   9  11       11.40       -3.12     14.29 o 
   0   9  11      804.42      784.49     40.54 o 
   1   9  11       34.83       29.22     17.25 o 
   2   9  11      461.96      501.10     34.87 o 
   3   9  11       12.27        9.95     17.32 o 
   4   9  11      543.25      582.43     40.06 o 
 -13  10  11       37.14       65.12     25.88 o 
 -12  10  11        0.01       16.67     19.10 o 
 -11  10  11       32.08       31.54     19.22 o 
 -10  10  11       17.66       20.30     18.08 o 
  -9  10  11       77.17       49.21     35.48 o 
  -8  10  11        1.61        3.36     27.31 o 
  -7  10  11       14.01       19.82     15.66 o 
  -6  10  11       61.85       86.61     17.72 o 
  -5  10  11       15.63       18.28     14.07 o 
  -4  10  11       16.50        8.59     19.90 o 
  -3  10  11        2.10       -2.48     13.17 o 
  -2  10  11      128.98      166.25     23.10 o 
  -1  10  11      153.95      142.16     31.00 o 
   0  10  11       48.83       57.56     23.34 o 
   1  10  11       29.48       50.09     19.61 o 
   2  10  11        0.14       -4.99     13.59 o 
   3  10  11        4.36      -10.19     12.97 o 
 -12  11  11       99.68      101.03     26.75 o 
 -11  11  11      108.27      124.18     25.39 o 
 -10  11  11      147.11      160.11     42.79 o 
  -9  11  11      291.02      303.52     26.17 o 
  -8  11  11       87.46      101.84     22.02 o 
  -7  11  11        3.62        1.48     15.04 o 
  -6  11  11        7.34       20.06     19.99 o 
  -5  11  11        4.09       12.50     16.21 o 
  -4  11  11      345.61      354.76     29.85 o 
  -3  11  11      112.60      141.45     34.44 o 
  -2  11  11      315.44      344.58     29.63 o 
  -1  11  11      754.49      772.85     32.93 o 
   0  11  11      917.42      865.13     35.04 o 
   1  11  11      303.92      293.90     24.27 o 
   2  11  11      198.08      171.70     21.31 o 
 -12  12  11       44.67       74.28     26.33 o 
 -11  12  11        5.65      -21.74     19.00 o 
 -10  12  11       32.77       13.49     21.40 o 
  -9  12  11       24.33       29.11     17.08 o 
  -8  12  11       83.06       92.74     19.76 o 
  -7  12  11       33.52       41.10     17.28 o 
  -6  12  11      168.75      172.35     47.83 o 
  -5  12  11        0.02        7.98     20.66 o 
  -4  12  11        4.09       -1.62     13.10 o 
  -3  12  11       29.73       29.20     15.46 o 
  -2  12  11        1.64       16.74     14.31 o 
  -1  12  11        0.64       -2.84     14.14 o 
   0  12  11       42.57       17.87     15.76 o 
   1  12  11        1.53      -15.01     14.26 o 
   2  12  11       21.06        1.47     18.39 o 
 -11  13  11      174.36      158.72     31.00 o 
 -10  13  11        0.13        4.75     24.11 o 
  -9  13  11      432.47      521.97     41.31 o 
  -8  13  11        0.82        0.54     15.24 o 
  -7  13  11       54.62      117.94     29.47 o 
  -6  13  11       19.02       26.77     15.98 o 
  -5  13  11      349.14      384.20     26.45 o 
  -4  13  11        2.80        2.01     16.53 o 
  -3  13  11      624.10      615.47     64.55 o 
  -2  13  11       14.84       13.67     15.76 o 
  -1  13  11      813.41      785.47     35.40 o 
   0  13  11        3.67       -9.64     20.85 o 
   1  13  11      291.02      295.00     26.18 o 
  -9  14  11        6.48       45.71     55.87 o 
  -8  14  11       74.59       50.68     21.52 o 
  -7  14  11       32.87      -10.00     16.10 o 
  -6  14  11       36.60       24.12     16.21 o 
  -5  14  11      271.00      279.43     24.50 o 
  -4  14  11       28.36       15.54     21.16 o 
  -3  14  11        3.81       30.09     16.21 o 
  -2  14  11        0.58       -2.51     19.25 o 
  -1  14  11        1.69      -13.15     14.96 o 
  -7  15  11       33.66       47.24     19.97 o 
  -6  15  11      163.54      164.94     22.48 o 
  -5  15  11       21.15        3.90     17.22 o 
  -4  15  11      402.14      453.91     30.46 o 
  -3  15  11      417.09      419.76     29.66 o 
 -14   0  12       68.78       74.12     26.18 o 
 -12   0  12       77.31       62.44     23.75 o 
 -10   0  12      155.31      151.67     39.80 o 
  -8   0  12     1417.20     1297.30     71.94 o 
  -6   0  12     1022.43     1006.80     45.54 o 
  -4   0  12       56.92       40.95     16.84 o 
  -2   0  12       91.35      102.23     21.81 o 
   0   0  12       24.41       -4.43     24.87 o 
   2   0  12        8.30       -6.79     12.60 o 
   4   0  12       14.08        8.42     20.66 o 
 -15   1  12       23.30       41.46     18.04 o 
 -14   1  12       42.72       76.46     18.68 o 
 -13   1  12      189.25      212.18     21.29 o 
 -12   1  12       11.03       -1.35     21.38 o 
 -11   1  12      887.41      818.48     30.66 o 
 -10   1  12      313.30      317.00     22.76 o 
  -9   1  12     2250.48     2066.89     44.74 o 
  -8   1  12      809.02      766.46     26.57 o 
  -7   1  12      514.85      515.63     22.08 o 
  -6   1  12      332.40      368.07     19.07 o 
  -5   1  12      152.19      185.28     14.94 o 
  -4   1  12        7.66       12.89      8.79 o 
  -3   1  12       15.58       11.70      8.65 o 
  -2   1  12      242.57      221.05     15.04 o 
  -1   1  12      286.88      291.33     16.70 o 
   0   1  12      546.61      520.68     20.28 o 
   1   1  12     1459.62     1414.21     33.09 o 
   2   1  12        7.30      -11.52      9.73 o 
   3   1  12       61.32       63.52     24.49 o 
   4   1  12       31.39        1.53     19.90 o 
 -15   2  12        2.14      -10.56     16.14 o 
 -14   2  12       10.75        5.06     16.69 o 
 -13   2  12        7.02       23.44     16.31 o 
 -12   2  12      104.41      102.39     17.64 o 
 -11   2  12       86.22      109.33     17.79 o 
 -10   2  12        0.25        2.61     12.46 o 
  -9   2  12        5.08       31.12     12.64 o 
  -8   2  12      288.05      267.85     18.47 o 
  -7   2  12      939.97      870.98     26.99 o 
  -6   2  12      372.37      352.92     18.58 o 
  -5   2  12      252.82      257.55     18.45 o 
  -4   2  12      411.37      398.16     29.38 o 
  -3   2  12      745.26      752.67     23.76 o 
  -2   2  12      766.95      713.14     22.96 o 
  -1   2  12      453.90      442.79     19.56 o 
   0   2  12       44.49       59.19     12.79 o 
   1   2  12        6.60        7.97     13.73 o 
   2   2  12        4.92       14.12     14.34 o 
   3   2  12        5.59       -4.44     22.20 o 
   4   2  12        0.44       -6.12     19.90 o 
 -15   3  12        0.08      -19.01     17.11 o 
 -14   3  12      105.74       71.08     24.63 o 
 -13   3  12       70.28       53.01     16.95 o 
 -12   3  12       25.00       41.53     15.97 o 
 -11   3  12       18.48       -3.87     17.77 o 
 -10   3  12      625.22      714.17     36.34 o 
  -9   3  12      152.37      158.95     16.26 o 
  -8   3  12      948.68      911.18     30.60 o 
  -7   3  12        5.12       -1.12     12.36 o 
  -6   3  12      553.86      561.01     22.24 o 
  -5   3  12       60.58       63.84     12.48 o 
  -4   3  12       12.23       11.99      9.25 o 
  -3   3  12      368.34      402.62     23.86 o 
  -2   3  12       50.30       71.84     14.56 o 
  -1   3  12      469.93      464.01     25.10 o 
   0   3  12      525.11      552.41     31.79 o 
   1   3  12      161.64      162.64     21.02 o 
   2   3  12      529.19      572.27     33.83 o 
   3   3  12       65.35       73.07     30.61 o 
   4   3  12      130.82      141.31     23.10 o 
 -15   4  12       37.19       65.82     19.39 o 
 -14   4  12       13.09       17.09     17.18 o 
 -13   4  12        9.89       -8.44     20.00 o 
 -12   4  12      195.83      222.22     21.39 o 
 -11   4  12       17.41       13.01     13.06 o 
 -10   4  12       73.74       69.63     14.24 o 
  -9   4  12        2.95        1.64     10.73 o 
  -8   4  12       40.84       47.32     12.56 o 
  -7   4  12       81.88       71.10     12.61 o 
  -6   4  12      148.41      151.12     18.48 o 
  -5   4  12      817.89      720.04     30.86 o 
  -4   4  12     1510.14     1514.76     41.55 o 
  -3   4  12       13.69        1.43     12.04 o 
  -2   4  12      190.97      164.75     18.15 o 
  -1   4  12      341.74      343.27     22.93 o 
   0   4  12      283.28      313.40     26.66 o 
   1   4  12      111.96      147.28     20.78 o 
   2   4  12      102.59       91.47     35.97 o 
   3   4  12       62.28       48.10     18.75 o 
   4   4  12       54.64       59.29     19.07 o 
 -15   5  12        1.38       -1.69     18.56 o 
 -14   5  12       86.23       70.76     18.64 o 
 -13   5  12        8.12       20.06     16.35 o 
 -12   5  12       18.50       -2.67     22.87 o 
 -11   5  12        9.23       23.61     13.78 o 
 -10   5  12      282.72      243.17     19.15 o 
  -9   5  12       27.78        2.59     14.36 o 
  -8   5  12      376.20      396.14     34.89 o 
  -7   5  12        1.64       -5.38     12.83 o 
  -6   5  12     1187.92     1165.92     53.64 o 
  -5   5  12       13.22       12.00     13.94 o 
  -4   5  12      611.43      590.59     43.23 o 
  -3   5  12       38.10       26.97     13.48 o 
  -2   5  12      824.81      871.37     32.96 o 
  -1   5  12       14.70        4.05     13.73 o 
   0   5  12      629.74      656.03     34.02 o 
   1   5  12      116.93       98.94     19.12 o 
   2   5  12      932.29      797.00     39.35 o 
   3   5  12       34.89       26.16     17.28 o 
   4   5  12      355.72      357.15     32.47 o 
 -15   6  12       31.61       11.90     23.09 o 
 -14   6  12       40.36       42.37     18.17 o 
 -13   6  12       29.78       20.93     15.23 o 
 -12   6  12        9.56      -16.76     15.72 o 
 -11   6  12       44.87       36.96     19.06 o 
 -10   6  12        4.23      -20.84     13.89 o 
  -9   6  12      100.60       90.62     18.28 o 
  -8   6  12       44.61       24.40     16.09 o 
  -7   6  12        3.69       34.33     15.63 o 
  -6   6  12       84.59       96.07     20.84 o 
  -5   6  12        4.08        3.01     24.19 o 
  -4   6  12      741.11      704.89     31.06 o 
  -3   6  12      205.26      255.34     22.08 o 
  -2   6  12        0.43        7.47     13.41 o 
  -1   6  12       17.21        7.16     14.27 o 
   0   6  12       62.18       57.45     21.05 o 
   1   6  12       33.65       23.88     16.07 o 
   2   6  12       52.67       25.59     16.42 o 
   3   6  12       37.07       12.55     18.20 o 
 -14   7  12        2.26      -15.83     20.51 o 
 -13   7  12       11.34        0.98     20.46 o 
 -12   7  12       34.46       45.29     19.43 o 
 -11   7  12      111.09      124.27     22.64 o 
 -10   7  12       28.91       42.01     24.87 o 
  -9   7  12       51.59       50.54     16.94 o 
  -8   7  12       57.25       67.98     17.78 o 
  -7   7  12      568.14      544.98     29.79 o 
  -6   7  12       11.55      -11.72     21.34 o 
  -5   7  12      710.03      731.85     32.41 o 
  -4   7  12      906.63      893.44     35.14 o 
  -3   7  12      509.11      553.33     34.18 o 
  -2   7  12      197.15      192.22     23.52 o 
  -1   7  12      571.54      545.27     33.08 o 
   0   7  12      315.30      318.24     28.30 o 
   1   7  12      682.27      637.47     39.03 o 
   2   7  12       73.85       79.06     22.20 o 
   3   7  12      454.01      497.27     36.71 o 
 -14   8  12       48.54       41.17     24.68 o 
 -13   8  12        0.44      -24.75     19.33 o 
 -12   8  12       27.75       16.98     25.76 o 
 -11   8  12       12.93        6.86     18.01 o 
 -10   8  12      108.00      104.64     20.97 o 
  -9   8  12        6.41       -2.94     17.83 o 
  -8   8  12        3.01       -1.51     18.23 o 
  -7   8  12        5.05        5.49     13.80 o 
  -6   8  12       53.71       64.77     16.88 o 
  -5   8  12        8.94       32.79     15.70 o 
  -4   8  12        8.82       17.84     18.37 o 
  -3   8  12        5.30        7.40     14.49 o 
  -2   8  12       49.20       41.30     40.56 o 
  -1   8  12      261.82      281.64     27.46 o 
   0   8  12        7.19        8.95     15.42 o 
   1   8  12       77.25       78.99     20.37 o 
   2   8  12       15.63       13.40     22.20 o 
   3   8  12        3.01       -1.18     17.64 o 
 -13   9  12       34.52       47.54     31.01 o 
 -12   9  12        7.51        5.42     23.26 o 
 -11   9  12       91.14       99.42     29.78 o 
 -10   9  12        3.83      -23.05     18.20 o 
  -9   9  12       93.41      116.62     31.64 o 
  -8   9  12        1.05      -19.47     13.93 o 
  -7   9  12       65.93       46.58     17.11 o 
  -6   9  12      109.85      135.10     20.10 o 
  -5   9  12      281.33      298.52     24.29 o 
  -4   9  12        7.66        8.98     14.44 o 
  -3   9  12      699.63      749.49     39.65 o 
  -2   9  12      176.45      163.00     23.10 o 
  -1   9  12     1488.27     1548.70     66.97 o 
   0   9  12       41.12        0.51     16.34 o 
   1   9  12      399.51      376.61     32.54 o 
   2   9  12       32.34        0.39     17.09 o 
 -13  10  12       14.55       16.01     23.33 o 
 -12  10  12       95.42       78.66     33.15 o 
 -11  10  12        0.03      -18.40     15.88 o 
 -10  10  12        7.96      -13.43     17.62 o 
  -9  10  12        3.57        0.73     24.52 o 
  -8  10  12       94.89       81.70     18.72 o 
  -7  10  12        5.03        3.33     14.75 o 
  -6  10  12       11.59       45.38     16.96 o 
  -5  10  12       44.44       38.78     16.73 o 
  -4  10  12       21.77       58.31     18.19 o 
  -3  10  12        0.25       -9.18     15.15 o 
  -2  10  12      283.81      272.48     28.50 o 
  -1  10  12      104.74       76.82     21.47 o 
   0  10  12       33.65       27.40     18.52 o 
   1  10  12       12.37        5.55     17.41 o 
 -12  11  12       88.46       49.77     22.66 o 
 -11  11  12       81.90       94.33     22.94 o 
 -10  11  12       89.62       75.38     20.12 o 
  -9  11  12      292.05      309.29     39.31 o 
  -8  11  12        5.98       25.61     17.52 o 
  -7  11  12       42.70       61.15     17.10 o 
  -6  11  12      130.17      154.20     24.51 o 
  -5  11  12      126.64      109.26     21.52 o 
  -4  11  12      221.59      203.86     34.82 o 
  -3  11  12      148.72      184.78     54.72 o 
  -2  11  12      630.66      626.69     38.42 o 
  -1  11  12      616.79      615.19     39.35 o 
   0  11  12      173.63      185.34     27.55 o 
   1  11  12      171.20      156.95     39.03 o 
 -11  12  12       71.15       92.94     23.37 o 
 -10  12  12       62.04      112.69     23.05 o 
  -9  12  12       33.27       28.67     19.79 o 
  -8  12  12       70.78       77.71     19.92 o 
  -7  12  12       23.05       -4.71     17.76 o 
  -6  12  12      301.11      294.71     30.95 o 
  -5  12  12       39.03       42.61     19.61 o 
  -4  12  12       40.53       27.40     18.38 o 
  -3  12  12       51.16       57.70     20.92 o 
  -2  12  12        2.14       22.01     17.99 o 
  -1  12  12       27.00       33.50     19.21 o 
   0  12  12        1.45        2.30     22.96 o 
  -9  13  12        0.38      -24.52     16.53 o 
  -8  13  12      277.74      319.33     33.68 o 
  -7  13  12       13.63      -12.85     19.07 o 
  -6  13  12       67.03       92.44     26.02 o 
  -5  13  12      118.28      140.30     25.28 o 
  -4  13  12      454.21      494.95     37.81 o 
  -3  13  12        0.01      -10.48     15.67 o 
  -2  13  12      375.68      347.24     69.26 o 
  -7  14  12       54.70       43.54     22.77 o 
  -6  14  12       90.53       72.73     30.23 o 
  -5  14  12        1.03       -5.31     19.61 o 
  -4  14  12       11.23        5.85     18.31 o 
 -15   0  13        7.93       -1.02     24.10 o 
 -13   0  13      112.63      163.92     58.93 o 
 -11   0  13      820.39      738.58     42.33 o 
  -9   0  13      225.84      218.98     39.80 o 
  -7   0  13       49.48       65.09     17.26 o 
  -5   0  13       51.65       47.18     15.35 o 
  -3   0  13      247.06      242.32     35.59 o 
  -1   0  13       51.01       33.96     18.75 o 
   1   0  13       26.40       24.98     15.97 o 
 -15   1  13       48.17       59.81     18.99 o 
 -14   1  13      245.56      278.48     24.53 o 
 -13   1  13        0.34       22.60     16.16 o 
 -12   1  13      247.66      256.17     21.81 o 
 -11   1  13       59.25       81.39     16.46 o 
 -10   1  13       54.74       48.63     14.78 o 
  -9   1  13        0.19      -12.79     11.06 o 
  -8   1  13       55.40       30.87     11.99 o 
  -7   1  13       14.56        9.06     14.47 o 
  -6   1  13       88.71      107.90     16.02 o 
  -5   1  13       53.57       60.27     11.35 o 
  -4   1  13      395.35      425.78     19.40 o 
  -3   1  13        0.55       -2.74     10.83 o 
  -2   1  13       16.86       14.73     10.72 o 
  -1   1  13        0.38      -12.75      8.50 o 
   0   1  13      233.97      240.43     20.48 o 
   1   1  13      122.49      125.85     20.59 o 
   2   1  13      344.36      327.49     29.08 o 
   3   1  13       29.55       16.07     22.20 o 
 -15   2  13        1.89       20.28     18.04 o 
 -14   2  13      154.36      115.34     20.39 o 
 -13   2  13        0.86       16.56     16.30 o 
 -12   2  13      436.34      438.72     26.37 o 
 -11   2  13       77.32      120.76     17.32 o 
 -10   2  13        7.09       -6.76     12.14 o 
  -9   2  13      156.55      146.44     16.13 o 
  -8   2  13        9.94       -3.77     10.60 o 
  -7   2  13        3.32       -8.44      9.81 o 
  -6   2  13      237.87      271.91     18.45 o 
  -5   2  13       20.48       43.06     10.75 o 
  -4   2  13       45.38       37.43     10.33 o 
  -3   2  13       25.57       19.56     26.24 o 
  -2   2  13        0.17        0.17     11.40 o 
  -1   2  13      149.66      127.71     17.43 o 
   0   2  13      295.06      324.62     27.55 o 
   1   2  13       18.27        7.39     14.58 o 
   2   2  13        4.51       -4.48     14.69 o 
   3   2  13        2.04        7.65     20.66 o 
 -15   3  13      140.62      164.87     22.65 o 
 -14   3  13       57.61       10.89     17.00 o 
 -13   3  13      110.13      140.68     20.19 o 
 -12   3  13       60.88       83.13     16.79 o 
 -11   3  13       10.65       -1.27     13.05 o 
 -10   3  13       89.48       64.98     15.80 o 
  -9   3  13      217.66      219.77     33.39 o 
  -8   3  13        0.74      -11.11     14.14 o 
  -7   3  13      387.65      411.22     20.90 o 
  -6   3  13      445.28      448.07     27.14 o 
  -5   3  13      215.67      231.78     21.79 o 
  -4   3  13      415.08      424.37     25.49 o 
  -3   3  13       84.63       61.85     14.66 o 
  -2   3  13      170.96      182.61     19.33 o 
  -1   3  13      190.31      219.34     20.93 o 
   0   3  13       51.90       41.61     16.99 o 
   1   3  13     1201.58     1217.40     47.07 o 
   2   3  13      109.25      142.42     22.22 o 
   3   3  13      355.07      380.89     88.78 o 
 -15   4  13        6.98       15.19     23.56 o 
 -14   4  13       31.82       40.32     18.03 o 
 -13   4  13       88.85       68.89     17.54 o 
 -12   4  13      156.49      162.07     22.48 o 
 -11   4  13        0.39      -18.16     12.11 o 
 -10   4  13        3.17       -4.43     12.14 o 
  -9   4  13       12.39       32.73     17.38 o 
  -8   4  13       75.98       69.95     18.51 o 
  -7   4  13      123.88      125.31     19.50 o 
  -6   4  13      213.70      194.56     20.47 o 
  -5   4  13        5.54        6.75     13.22 o 
  -4   4  13      296.24      296.87     22.64 o 
  -3   4  13        0.15       -9.45     12.47 o 
  -2   4  13        0.21      -16.29     11.27 o 
  -1   4  13      163.01      141.69     25.64 o 
   0   4  13        1.64      -12.55     13.44 o 
   1   4  13      190.88      201.37     24.95 o 
   2   4  13       12.62       29.15     17.64 o 
   3   4  13        0.14       10.75     17.53 o 
 -14   5  13        9.65       15.89     16.49 o 
 -13   5  13       45.88       68.50     21.21 o 
 -12   5  13       16.26       -0.35     18.07 o 
 -11   5  13       40.59       34.02     18.92 o 
 -10   5  13        0.08      -17.63     14.65 o 
  -9   5  13      279.40      255.11     24.95 o 
  -8   5  13      161.78      208.24     23.07 o 
  -7   5  13      593.59      566.03     43.37 o 
  -6   5  13        7.05      -11.08     14.50 o 
  -5   5  13     1425.32     1411.70     43.54 o 
  -4   5  13        0.40        8.94     19.36 o 
  -3   5  13      298.75      321.16     24.07 o 
  -2   5  13       41.46       83.39     19.12 o 
  -1   5  13       92.86       75.32     18.68 o 
   0   5  13      347.77      303.41     28.30 o 
   1   5  13      195.32      213.38     27.55 o 
   2   5  13      238.92      283.66     29.05 o 
 -14   6  13       35.68       17.59     27.06 o 
 -13   6  13       48.19       57.97     22.78 o 
 -12   6  13        7.79        5.18     18.11 o 
 -11   6  13        5.42        0.60     15.88 o 
 -10   6  13       29.74       15.30     15.78 o 
  -9   6  13       92.84       81.53     19.45 o 
  -8   6  13        0.39        5.78     13.87 o 
  -7   6  13       43.47       44.47     16.70 o 
  -6   6  13      220.73      232.80     36.65 o 
  -5   6  13      494.22      463.32     28.20 o 
  -4   6  13      157.46      154.64     20.37 o 
  -3   6  13       13.10       -8.71     18.75 o 
  -2   6  13       54.12       82.34     27.17 o 
  -1   6  13       33.26       32.73     17.60 o 
   0   6  13       89.23       85.79     20.96 o 
   1   6  13       27.99       22.63     16.53 o 
   2   6  13       17.32       16.05     23.34 o 
 -14   7  13       13.24      -21.57     20.36 o 
 -13   7  13       10.15       -8.35     18.80 o 
 -12   7  13        9.79       11.19     18.26 o 
 -11   7  13       51.82       63.13     19.97 o 
 -10   7  13      114.82      162.57     22.80 o 
  -9   7  13       65.87       38.55     29.16 o 
  -8   7  13      416.59      451.34     30.28 o 
  -7   7  13      239.75      246.68     32.89 o 
  -6   7  13      480.79      456.73     28.96 o 
  -5   7  13      487.69      467.23     29.34 o 
  -4   7  13      549.31      589.33     35.49 o 
  -3   7  13      204.58      248.36     49.75 o 
  -2   7  13      201.59      258.79     41.33 o 
  -1   7  13       52.78       62.27     38.65 o 
   0   7  13      143.54      105.00     22.42 o 
   1   7  13       10.35        8.43     34.06 o 
   2   7  13      156.72      162.65     27.17 o 
 -13   8  13       28.45       10.98     20.79 o 
 -12   8  13        0.09      -28.17     18.78 o 
 -11   8  13        0.33      -24.68     24.58 o 
 -10   8  13        1.33       14.69     16.76 o 
  -9   8  13       54.21       58.87     20.04 o 
  -8   8  13        5.24        9.04     15.67 o 
  -7   8  13       58.44       50.51     18.44 o 
  -6   8  13        8.10       10.08     15.03 o 
  -5   8  13      128.06      133.75     20.79 o 
  -4   8  13       11.81       31.73     19.13 o 
  -3   8  13       79.79       81.01     20.96 o 
  -2   8  13      183.60      140.53     23.17 o 
  -1   8  13       26.40       54.30     20.41 o 
   0   8  13        0.14       10.65     15.85 o 
   1   8  13       14.92        4.81     16.53 o 
 -12   9  13       66.13       82.11     24.04 o 
 -11   9  13        8.23       12.90     17.53 o 
 -10   9  13      248.35      287.37     37.61 o 
  -9   9  13        8.01       13.95     24.39 o 
  -8   9  13      473.26      470.80     31.35 o 
  -7   9  13       45.14       74.28     18.88 o 
  -6   9  13      469.22      434.75     29.86 o 
  -5   9  13        7.78       31.71     18.20 o 
  -4   9  13      786.14      792.59     79.60 o 
  -3   9  13        0.06      -15.77     15.99 o 
  -2   9  13      527.20      586.48     38.06 o 
  -1   9  13       27.11       35.05     18.85 o 
   0   9  13      526.37      492.47     37.15 o 
 -12  10  13        0.03       -1.89     19.80 o 
 -11  10  13       64.95       36.96     20.73 o 
 -10  10  13        3.69      -23.09     17.01 o 
  -9  10  13       59.67       67.87     21.51 o 
  -8  10  13        0.03      -10.24     15.81 o 
  -7  10  13       60.53       29.75     16.85 o 
  -6  10  13        7.38        1.42     16.69 o 
  -5  10  13       57.07       31.75     18.75 o 
  -4  10  13        0.06       -1.35     15.58 o 
  -3  10  13      116.21      139.26     26.02 o 
  -2  10  13       20.75       -8.40     18.75 o 
  -1  10  13       88.11      116.24     23.72 o 
   0  10  13        2.48       -2.20     16.69 o 
 -11  11  13       90.78      123.71     24.22 o 
 -10  11  13       47.46       14.68     18.98 o 
  -9  11  13      203.66      183.19     24.69 o 
  -8  11  13       84.15       79.90     20.02 o 
  -7  11  13       50.35       41.42     21.47 o 
  -6  11  13      101.66      118.07     25.36 o 
  -5  11  13      221.37      276.01     29.95 o 
  -4  11  13       88.79       87.17     20.93 o 
  -3  11  13      177.77      182.10     27.20 o 
  -2  11  13      150.30      190.46     26.80 o 
  -1  11  13      358.25      360.57     34.11 o 
  -9  12  13       29.14       11.86     19.48 o 
  -8  12  13       21.59       29.57     36.35 o 
  -7  12  13       28.85       -1.40     18.92 o 
  -6  12  13        2.06       -1.06     18.19 o 
  -5  12  13       22.52       27.39     20.37 o 
  -4  12  13        8.79       29.64     20.58 o 
  -3  12  13       11.31       31.04     20.25 o 
  -6  13  13        0.09        4.86     22.96 o 
 -14   0  14      165.50      131.66     30.19 o 
 -12   0  14       78.08       31.95     31.76 o 
 -10   0  14        4.40       14.33     18.61 o 
  -8   0  14      145.60      150.99     22.72 o 
  -6   0  14      107.85      104.70     32.53 o 
  -4   0  14       61.47       30.63     47.45 o 
  -2   0  14      158.27      191.28     34.06 o 
   0   0  14        2.98      -32.91     22.96 o 
 -14   1  14        0.48       -3.00     17.03 o 
 -13   1  14       65.81       77.97     18.40 o 
 -12   1  14        0.52        0.62     14.08 o 
 -11   1  14        1.19      -11.48     12.44 o 
 -10   1  14       11.12       -7.81     12.42 o 
  -9   1  14        4.19       -8.19     11.27 o 
  -8   1  14       79.41       77.62     17.12 o 
  -7   1  14      334.10      324.61     19.95 o 
  -6   1  14       50.58       80.12     13.59 o 
  -5   1  14      166.00      151.34     20.55 o 
  -4   1  14        0.64       -6.86      9.64 o 
  -3   1  14      342.03      383.16     29.16 o 
  -2   1  14       11.66       20.92     13.69 o 
  -1   1  14       91.51      136.78     18.58 o 
   0   1  14      155.73      134.99     21.87 o 
   1   1  14      413.09      519.80     34.93 o 
 -14   2  14       31.67        6.44     16.32 o 
 -13   2  14       61.86       72.94     21.65 o 
 -12   2  14       80.47      105.64     25.85 o 
 -11   2  14       20.41        7.93     13.34 o 
 -10   2  14       45.53       50.92     14.91 o 
  -9   2  14      154.66      125.80     16.27 o 
  -8   2  14       24.80       40.84     12.93 o 
  -7   2  14      110.80      116.62     15.25 o 
  -6   2  14      136.47      157.25     15.55 o 
  -5   2  14       11.84        7.78     13.85 o 
  -4   2  14      253.82      264.37     23.01 o 
  -3   2  14       27.39       18.06     13.79 o 
  -2   2  14       69.30       53.87     15.41 o 
  -1   2  14        2.40      -17.17     24.49 o 
   0   2  14      168.00      190.16     24.60 o 
   1   2  14        9.64       14.98     16.53 o 
 -14   3  14       10.88      -16.27     18.56 o 
 -13   3  14      134.78      121.70     19.59 o 
 -12   3  14       21.77       25.86     15.41 o 
 -11   3  14       33.96       23.01     14.92 o 
 -10   3  14       78.92      122.38     17.05 o 
  -9   3  14       56.33       59.13     16.63 o 
  -8   3  14      282.55      339.88     27.05 o 
  -7   3  14        0.72       -9.44     15.63 o 
  -6   3  14      419.99      424.61     28.32 o 
  -5   3  14      417.40      371.88     26.03 o 
  -4   3  14      190.29      173.33     20.24 o 
  -3   3  14        2.11       -7.18     24.46 o 
  -2   3  14      210.29      235.58     22.47 o 
  -1   3  14       19.37        3.32     14.44 o 
   0   3  14      336.74      341.16     29.79 o 
   1   3  14       12.61       -6.12     16.73 o 
 -14   4  14        3.93       -3.68     18.12 o 
 -13   4  14       51.37       31.90     16.99 o 
 -12   4  14       47.64       13.44     19.20 o 
 -11   4  14       67.33       69.50     22.04 o 
 -10   4  14       30.73       14.86     17.76 o 
  -9   4  14       46.92       52.94     18.94 o 
  -8   4  14        9.31      -13.41     27.51 o 
  -7   4  14      280.59      297.46     26.12 o 
  -6   4  14       41.53       38.65     20.47 o 
  -5   4  14      425.22      399.05     27.41 o 
  -4   4  14       11.07       13.63     13.60 o 
  -3   4  14        0.90      -15.96     12.84 o 
  -2   4  14        9.32        5.83     15.72 o 
  -1   4  14       77.19       61.70     49.37 o 
   0   4  14      214.29      176.40     24.60 o 
   1   4  14        5.26       -7.25     16.13 o 
 -13   5  14       13.01       -3.56     26.46 o 
 -12   5  14       14.92       30.25     21.49 o 
 -11   5  14        5.44       -4.48     17.83 o 
 -10   5  14      129.56      126.00     21.31 o 
  -9   5  14       30.64        0.09     18.56 o 
  -8   5  14      224.26      264.92     37.73 o 
  -7   5  14      107.51      117.15     37.72 o 
  -6   5  14      464.48      489.38     30.53 o 
  -5   5  14        6.13       -1.86     15.15 o 
  -4   5  14      379.97      396.38     28.48 o 
  -3   5  14       92.69       77.19     27.17 o 
  -2   5  14      131.24      158.12     23.48 o 
  -1   5  14       42.03       33.78     18.20 o 
   0   5  14      158.32      189.71     26.04 o 
   1   5  14       91.91       79.58     34.06 o 
 -13   6  14        4.43      -16.27     18.18 o 
 -12   6  14       68.63       48.62     41.41 o 
 -11   6  14       16.60        1.58     23.28 o 
 -10   6  14       22.83       46.34     20.07 o 
  -9   6  14       52.07       50.60     22.39 o 
  -8   6  14       47.41       44.42     27.95 o 
  -7   6  14      143.78      120.20     20.34 o 
  -6   6  14        7.08       -4.06     14.93 o 
  -5   6  14       99.68       66.27     25.33 o 
  -4   6  14       49.48       92.12     31.76 o 
  -3   6  14        0.28       -3.54     19.52 o 
  -2   6  14       29.04       49.42     22.58 o 
  -1   6  14       69.11       63.31     20.03 o 
   0   6  14        1.46      -10.10     16.13 o 
 -13   7  14       22.35       -3.25     31.89 o 
 -12   7  14       26.38       17.28     19.91 o 
 -11   7  14      145.50      149.18     25.19 o 
 -10   7  14      160.53      181.21     25.37 o 
  -9   7  14      123.74       98.43     21.72 o 
  -8   7  14      117.32       98.35     21.93 o 
  -7   7  14      252.65      231.63     30.78 o 
  -6   7  14       21.10       17.45     17.86 o 
  -5   7  14      143.99      173.72     23.05 o 
  -4   7  14      401.73      429.41     34.38 o 
  -3   7  14      297.97      344.61     31.23 o 
  -2   7  14       35.84       49.39     20.41 o 
  -1   7  14      160.02      147.91     25.55 o 
   0   7  14       72.01       63.82     22.58 o 
 -12   8  14       34.00       24.05     43.37 o 
 -11   8  14        0.86      -17.38     17.27 o 
 -10   8  14      183.89      181.25     24.89 o 
  -9   8  14       68.63       77.29     21.25 o 
  -8   8  14       94.76       78.85     34.45 o 
  -7   8  14       16.59       17.40     16.39 o 
  -6   8  14        0.85      -15.18     14.57 o 
  -5   8  14       30.25       17.81     20.66 o 
  -4   8  14       29.54       41.59     19.65 o 
  -3   8  14      106.38      102.26     22.07 o 
  -2   8  14       82.47      107.17     26.02 o 
  -1   8  14      119.51      102.10     31.76 o 
 -11   9  14      164.12      172.72     53.88 o 
 -10   9  14        0.01       -0.35     17.99 o 
  -9   9  14      287.64      276.29     27.64 o 
  -8   9  14        0.54        0.93     25.47 o 
  -7   9  14      154.17      218.04     26.20 o 
  -6   9  14        2.67        6.12     23.73 o 
  -5   9  14      311.95      317.38     65.44 o 
  -4   9  14        1.45      -24.03     31.38 o 
  -3   9  14      471.48      515.88     39.42 o 
  -2   9  14        2.33      -14.70     16.68 o 
 -10  10  14       88.55       88.92     31.96 o 
  -9  10  14       14.82       18.61     18.94 o 
  -8  10  14       84.69       83.11     23.53 o 
  -7  10  14       29.91       39.45     21.08 o 
  -6  10  14       14.32        5.02     18.02 o 
  -5  10  14        6.80        4.72     17.28 o 
  -4  10  14       23.85       20.97     17.83 o 
  -3  10  14       21.54       29.93     32.14 o 
  -8  11  14        8.02      -15.53     17.56 o 
  -7  11  14        9.68       -7.27     24.87 o 
  -6  11  14       95.99       82.23     23.64 o 
  -5  11  14      110.31      128.58     25.50 o 
 -13   0  15       25.00        9.35     21.59 o 
 -11   0  15       98.16      115.29     36.35 o 
  -9   0  15        5.22       21.49     47.45 o 
  -7   0  15       21.27        6.63     30.23 o 
  -5   0  15      185.44      214.95     25.62 o 
  -3   0  15      380.58      412.53     54.34 o 
  -1   0  15       72.20       62.76     33.68 o 
 -13   1  15        0.83      -20.26     30.05 o 
 -12   1  15       59.87       67.26     16.37 o 
 -11   1  15       70.44       90.23     17.17 o 
 -10   1  15       11.96       14.42     15.91 o 
  -9   1  15       23.49       17.81     12.78 o 
  -8   1  15       44.84       31.33     12.77 o 
  -7   1  15       76.98       70.22     26.62 o 
  -6   1  15      156.89      185.17     17.06 o 
  -5   1  15        2.90      -13.00     11.97 o 
  -4   1  15      318.38      344.32     34.79 o 
  -3   1  15      106.51      131.14     19.54 o 
  -2   1  15      403.82      446.20     32.11 o 
  -1   1  15       76.11       68.12     19.81 o 
   0   1  15      202.33      233.43     46.69 o 
 -13   2  15       21.07       17.08     15.28 o 
 -12   2  15        8.67      -14.34     18.73 o 
 -11   2  15       30.43       28.40     19.77 o 
 -10   2  15       10.90       -1.20     12.16 o 
  -9   2  15      154.84      142.73     22.09 o 
  -8   2  15        1.64      -12.23     22.91 o 
  -7   2  15       40.87       43.45     17.02 o 
  -6   2  15       90.62       81.70     43.61 o 
  -5   2  15      161.55      200.23     30.96 o 
  -4   2  15       58.38       37.97     24.46 o 
  -3   2  15       47.99       37.31     23.59 o 
  -2   2  15       18.29      -10.56     14.63 o 
  -1   2  15      114.29      107.92     22.09 o 
 -13   3  15        5.07       -3.59     14.88 o 
 -12   3  15        3.09      -12.48     45.34 o 
 -11   3  15       40.16       19.67     33.14 o 
 -10   3  15        1.51      -12.35     15.29 o 
  -9   3  15       28.57       24.20     18.10 o 
  -8   3  15        3.96        6.62     15.35 o 
  -7   3  15      124.45      150.00     21.82 o 
  -6   3  15       48.11       31.81     17.96 o 
  -5   3  15      198.02      221.54     22.94 o 
  -4   3  15      211.08      234.22     33.56 o 
  -3   3  15      120.56      106.64     21.59 o 
  -2   3  15       44.84       13.66     20.28 o 
  -1   3  15      165.78      214.90     27.55 o 
 -13   4  15        0.99      -28.74     19.16 o 
 -12   4  15       29.16        1.53     21.65 o 
 -11   4  15        6.85      -13.47     17.70 o 
 -10   4  15       65.71       33.41     19.61 o 
  -9   4  15        3.54       12.55     18.32 o 
  -8   4  15      119.51      109.18     21.31 o 
  -7   4  15       21.53       25.41     16.82 o 
  -6   4  15      153.11      204.77     23.77 o 
  -5   4  15       13.64      -14.14     31.66 o 
  -4   4  15       45.07       52.01     18.18 o 
  -3   4  15       13.02       -5.05     15.81 o 
  -2   4  15        0.49        3.86     17.13 o 
  -1   4  15       59.83       93.09     22.60 o 
 -12   5  15        0.10        6.98     26.18 o 
 -11   5  15       33.59       13.26     25.50 o 
 -10   5  15        0.15       -7.16     17.32 o 
  -9   5  15      161.67      148.14     30.23 o 
  -8   5  15        0.59      -12.96     15.14 o 
  -7   5  15       93.55      114.41     21.17 o 
  -6   5  15      166.24      188.18     23.83 o 
  -5   5  15      404.66      415.42     49.03 o 
  -4   5  15       15.91        2.46     16.81 o 
  -3   5  15      214.62      201.72     27.58 o 
  -2   5  15        1.87        6.98     16.34 o 
  -1   5  15      133.10      166.58     47.45 o 
 -12   6  15        2.43        1.58     36.07 o 
 -11   6  15       77.64       66.44     31.78 o 
 -10   6  15      114.13       88.66     21.83 o 
  -9   6  15        5.44       19.14     17.43 o 
  -8   6  15       85.94       75.10     34.84 o 
  -7   6  15       20.84        2.09     33.06 o 
  -6   6  15       70.46       62.08     32.45 o 
  -5   6  15       12.39       11.53     18.75 o 
  -4   6  15       13.12       17.35     20.04 o 
  -3   6  15        3.62       -2.16     17.41 o 
  -2   6  15      123.91      200.22     44.01 o 
 -11   7  15       33.76       11.81     19.67 o 
 -10   7  15       36.34       18.20     19.74 o 
  -9   7  15       31.75       21.36     20.20 o 
  -8   7  15      210.66      203.30     25.72 o 
  -7   7  15       19.48       18.30     18.65 o 
  -6   7  15      215.75      177.05     23.71 o 
  -5   7  15       73.40      128.68     27.94 o 
  -4   7  15      189.87      282.03     49.75 o 
  -3   7  15       88.83       77.11     29.47 o 
 -10   8  15       17.77       11.65     26.74 o 
  -9   8  15       57.90       44.05     21.12 o 
  -8   8  15      134.49      117.83     23.12 o 
  -7   8  15       21.00       11.56     19.10 o 
  -6   8  15       22.07      -13.38     17.38 o 
  -5   8  15        5.92       -8.27     19.90 o 
  -4   8  15        0.95       -2.52     24.87 o 
  -9   9  15        1.93       19.29     20.08 o 
  -8   9  15       85.50       94.36     23.24 o 
  -7   9  15       34.25        3.22     18.52 o 
  -6   9  15       99.73      150.92     25.55 o 
  -5   9  15       19.98       16.35     19.31 o 
 -12   0  16       51.36       70.16     25.89 o 
 -10   0  16       11.79       22.00     19.63 o 
  -8   0  16       44.93       48.77     20.39 o 
  -6   0  16      246.22      330.58     31.40 o 
  -4   0  16      391.14      305.38     55.11 o 
 -12   1  16        8.04        4.16     22.09 o 
 -11   1  16       13.45       20.17     18.78 o 
 -10   1  16        0.12       -7.69     12.39 o 
  -9   1  16       15.03        1.87     12.57 o 
  -8   1  16       17.48       25.07     16.87 o 
  -7   1  16       94.64       82.71     31.22 o 
  -6   1  16        3.50       15.78     16.19 o 
  -5   1  16      204.90      247.69     34.03 o 
  -4   1  16       21.78       24.98     16.09 o 
  -3   1  16      178.63      204.96     70.41 o 
 -12   2  16       24.29       45.22     24.55 o 
 -11   2  16        0.51      -34.75     23.17 o 
 -10   2  16       31.55       22.57     18.54 o 
  -9   2  16       12.79      -18.67     19.37 o 
  -8   2  16       17.46        4.46     16.80 o 
  -7   2  16       42.14       45.83     18.30 o 
  -6   2  16      149.20      122.86     24.09 o 
  -5   2  16       94.88       88.86     20.07 o 
  -4   2  16      101.78      106.43     20.72 o 
  -3   2  16       52.30       55.37     18.83 o 
 -11   3  16        5.23      -31.81     25.70 o 
 -10   3  16       68.35       50.52     46.90 o 
  -9   3  16       24.56       15.74     17.47 o 
  -8   3  16       67.13       85.47     25.92 o 
  -7   3  16        9.03      -21.99     14.66 o 
  -6   3  16      143.46      127.95     31.42 o 
  -5   3  16      164.71      152.51     30.54 o 
  -4   3  16       87.01       82.76     27.76 o 
  -3   3  16       11.58        6.06     45.16 o 
 -11   4  16       26.38       40.92     20.97 o 
 -10   4  16       28.46       70.80     26.43 o 
  -9   4  16      135.98      152.48     33.59 o 
  -8   4  16       25.75       12.97     18.64 o 
  -7   4  16       55.66       63.92     21.35 o 
  -6   4  16      131.16      117.29     28.01 o 
  -5   4  16      138.38      193.21     28.96 o 
  -4   4  16       16.61       19.50     27.94 o 
 -10   5  16       79.05       46.33     22.17 o 
  -9   5  16       10.37        8.83     17.91 o 
  -8   5  16      112.65      127.15     23.05 o 
  -7   5  16       44.26       33.09     24.39 o 
  -6   5  16       84.22       75.57     32.06 o 
  -5   5  16        4.54      -21.17     16.81 o 
  -4   5  16       71.85       59.87     21.32 o 
  -9   6  16      104.47      104.10     47.81 o 
  -8   6  16       32.56       16.31     23.15 o 
  -7   6  16      181.00      155.52     27.93 o 
  -6   6  16        5.82       -9.15     18.39 o 
                                                 
